# Supplementary material for: Analysis of the mixed teaching of college physical education based on the health big data and blockchain technology
Source: PeerJ Comput Sci. 2023 Jan 20;9:e1206. doi: 10.7717/peerj-cs.1206 (PMC10280178; doi:10.7717/peerj-cs.1206)
Supplement: Supplemental Information 1 [file peerj-cs-09-1206-s001.zip]

Archive with 64 entries (47 files):
- pose-estimation/
- pose-estimation/.gitignore
- pose-estimation/LICENSE
- pose-estimation/experiments/
- pose-estimation/experiments/coco/
- pose-estimation/experiments/coco/resnet101/
- pose-estimation/experiments/coco/resnet101/256x192_d256x3_adam_lr1e-3.yaml
- pose-estimation/experiments/coco/resnet101/256x192_d256x3_adam_lr1e-3_caffe.yaml
- pose-estimation/experiments/coco/resnet101/384x288_d256x3_adam_lr1e-3.yaml
- pose-estimation/experiments/coco/resnet152/
- pose-estimation/experiments/coco/resnet152/256x192_d256x3_adam_lr1e-3.yaml
- pose-estimation/experiments/coco/resnet152/256x192_d256x3_adam_lr1e-3_caffe.yaml
- pose-estimation/experiments/coco/resnet152/384x288_d256x3_adam_lr1e-3.yaml
- pose-estimation/experiments/coco/resnet50/
- pose-estimation/experiments/coco/resnet50/256x192_d256x3_adam_lr1e-3.yaml
- pose-estimation/experiments/coco/resnet50/256x192_d256x3_adam_lr1e-3_caffe.yaml
- pose-estimation/experiments/coco/resnet50/384x288_d256x3_adam_lr1e-3.yaml
- pose-estimation/experiments/mpii/
- pose-estimation/experiments/mpii/resnet101/
- pose-estimation/experiments/mpii/resnet101/256x256_d256x3_adam_lr1e-3.yaml
- pose-estimation/experiments/mpii/resnet101/384x384_d256x3_adam_lr1e-3.yaml
- pose-estimation/experiments/mpii/resnet152/
- pose-estimation/experiments/mpii/resnet152/256x256_d256x3_adam_lr1e-3.yaml
- pose-estimation/experiments/mpii/resnet152/384x384_d256x3_adam_lr1e-3.yaml
- pose-estimation/experiments/mpii/resnet50/
- pose-estimation/experiments/mpii/resnet50/256x256_d256x3_adam_lr1e-3.yaml
- pose-estimation/experiments/mpii/resnet50/384x384_d256x3_adam_lr1e-3.yaml
- pose-estimation/lib/
- pose-estimation/lib/Makefile
- pose-estimation/lib/core/
- pose-estimation/lib/core/config.py
- pose-estimation/lib/core/evaluate.py
- pose-estimation/lib/core/function.py
- pose-estimation/lib/core/inference.py
- pose-estimation/lib/core/loss.py
- pose-estimation/lib/dataset/
- pose-estimation/lib/dataset/JointsDataset.py
- pose-estimation/lib/dataset/__init__.py
- pose-estimation/lib/dataset/coco.py
- pose-estimation/lib/dataset/mpii.py
- pose-estimation/lib/models/
- pose-estimation/lib/models/__init__.py
- pose-estimation/lib/models/pose_resnet.py
- pose-estimation/lib/nms/
- pose-estimation/lib/nms/__init__.py
- pose-estimation/lib/nms/cpu_nms.pyx
- pose-estimation/lib/nms/gpu_nms.hpp
- pose-estimation/lib/nms/gpu_nms.pyx
- pose-estimation/lib/nms/nms.py
- pose-estimation/lib/nms/nms_kernel.cu
- pose-estimation/lib/nms/setup.py
- pose-estimation/lib/utils/
- pose-estimation/lib/utils/__init__.py
- pose-estimation/lib/utils/transforms.py
- pose-estimation/lib/utils/utils.py
- pose-estimation/lib/utils/vis.py
- pose-estimation/lib/utils/zipreader.py
- pose-estimation/pose_estimation/
- pose-estimation/pose_estimation/_init_paths.py
- pose-estimation/pose_estimation/crossattention.py
- pose-estimation/pose_estimation/train.py
- pose-estimation/pose_estimation/valid.py
- pose-estimation/requirements.txt
- ╩2╛▌╝»╡╪╓╖.txt
