# Supplementary material for: Analysis of the mixed teaching of college physical education based on the health big data and blockchain technology
Source: PeerJ Comput Sci. 2023 Jan 20;9:e1206. doi: 10.7717/peerj-cs.1206 (PMC10280178; doi:10.7717/peerj-cs.1206)
Supplement: Supplemental Information 1 [file peerj-cs-09-1206-s001.zip › pose-estimation/experiments/mpii/resnet152/256x256_d256x3_adam_lr1e-3.yaml]

GPUS: '0'
DATA_DIR: ''
OUTPUT_DIR: 'output'
LOG_DIR: 'log'
WORKERS: 4
PRINT_FREQ: 100
CUDNN:
  BENCHMARK: True
  DETERMINISTIC: False
  ENABLED: True
DATASET:
  DATASET: mpii
  ROOT: 'data/mpii/'
  TEST_SET: valid
  TRAIN_SET: train
  FLIP: true
  ROT_FACTOR: 30
  SCALE_FACTOR: 0.25
MODEL:
  NAME: pose_resnet
  PRETRAINED: 'models/pytorch/imagenet/resnet152-b121ed2d.pth'
  IMAGE_SIZE:
  - 256
  - 256
  NUM_JOINTS: 16
  EXTRA:
    TARGET_TYPE: gaussian
    SIGMA: 2
    HEATMAP_SIZE:
    - 64
    - 64
    FINAL_CONV_KERNEL: 1
    DECONV_WITH_BIAS: false
    NUM_DECONV_LAYERS: 3
    NUM_DECONV_FILTERS:
    - 256
    - 256
    - 256
    NUM_DECONV_KERNELS:
    - 4
    - 4
    - 4
    NUM_LAYERS: 152
LOSS:
  USE_TARGET_WEIGHT: true
TRAIN:
  BATCH_SIZE: 32
  SHUFFLE: true
  BEGIN_EPOCH: 0
  END_EPOCH: 140
  RESUME: false
  OPTIMIZER: adam
  LR: 0.001
  LR_FACTOR: 0.1
  LR_STEP:
  - 90
  - 120
  WD: 0.0001
  GAMMA1: 0.99
  GAMMA2: 0.0
  MOMENTUM: 0.9
  NESTEROV: false
TEST:
  BATCH_SIZE: 32
  FLIP_TEST: false
  MODEL_FILE: ''
DEBUG:
  DEBUG: false
  SAVE_BATCH_IMAGES_GT: true
  SAVE_BATCH_IMAGES_PRED: true
  SAVE_HEATMAPS_GT: true
  SAVE_HEATMAPS_PRED: true
