# Supplementary material for: Analysis of the mixed teaching of college physical education based on the health big data and blockchain technology
Source: PeerJ Comput Sci. 2023 Jan 20;9:e1206. doi: 10.7717/peerj-cs.1206 (PMC10280178; doi:10.7717/peerj-cs.1206)
Supplement: Supplemental Information 1 [file peerj-cs-09-1206-s001.zip › pose-estimation/lib/dataset/__init__.py]

# ------------------------------------------------------------------------------
# Copyright (c) Microsoft
# Licensed under the MIT License.
# Written by Bin Xiao (Bin.Xiao@microsoft.com)
# ------------------------------------------------------------------------------

from __future__ import absolute_import
from __future__ import division
from __future__ import print_function

from .mpii import MPIIDataset as mpii
from .coco import COCODataset as coco
