# Supplementary material for: Analysis of the mixed teaching of college physical education based on the health big data and blockchain technology
Source: PeerJ Comput Sci. 2023 Jan 20;9:e1206. doi: 10.7717/peerj-cs.1206 (PMC10280178; doi:10.7717/peerj-cs.1206)
Supplement: Supplemental Information 1 [file peerj-cs-09-1206-s001.zip › pose-estimation/lib/nms/gpu_nms.hpp]

void _nms(int* keep_out, int* num_out, const float* boxes_host, int boxes_num,
          int boxes_dim, float nms_overlap_thresh, int device_id);
