# Supplementary material for: Analysis of the mixed teaching of college physical education based on the health big data and blockchain technology
Source: PeerJ Comput Sci. 2023 Jan 20;9:e1206. doi: 10.7717/peerj-cs.1206 (PMC10280178; doi:10.7717/peerj-cs.1206)
Supplement: Supplemental Information 1 [file peerj-cs-09-1206-s001.zip › pose-estimation/lib/nms/nms.py]

# ------------------------------------------------------------------------------
# Copyright (c) Microsoft
# Licensed under the MIT License.
# Modified from py-faster-rcnn (https://github.com/rbgirshick/py-faster-rcnn)
# ------------------------------------------------------------------------------

from __future__ import absolute_import
from __future__ import division
from __future__ import print_function

import numpy as np

from .cpu_nms import cpu_nms
from .gpu_nms import gpu_nms


def py_nms_wrapper(thresh):
    def _nms(dets):
        return nms(dets, thresh)
    return _nms


def cpu_nms_wrapper(thresh):
    def _nms(dets):
        return cpu_nms(dets, thresh)
    return _nms


def gpu_nms_wrapper(thresh, device_id):
    def _nms(dets):
        return gpu_nms(dets, thresh, device_id)
    return _nms


def nms(dets, thresh):
    """
    greedily select boxes with high confidence and overlap with current maximum <= thresh
    rule out overlap >= thresh
    :param dets: [[x1, y1, x2, y2 score]]
    :param thresh: retain overlap < thresh
    :return: indexes to keep
    """
    if dets.shape[0] == 0:
        return []

    x1 = dets[:, 0]
    y1 = dets[:, 1]
    x2 = dets[:, 2]
    y2 = dets[:, 3]
    scores = dets[:, 4]

    areas = (x2 - x1 + 1) * (y2 - y1 + 1)
    order = scores.argsort()[::-1]

    keep = []
    while order.size > 0:
        i = order[0]
        keep.append(i)
        xx1 = np.maximum(x1[i], x1[order[1:]])
        yy1 = np.maximum(y1[i], y1[order[1:]])
        xx2 = np.minimum(x2[i], x2[order[1:]])
        yy2 = np.minimum(y2[i], y2[order[1:]])

        w = np.maximum(0.0, xx2 - xx1 + 1)
        h = np.maximum(0.0, yy2 - yy1 + 1)
        inter = w * h
        ovr = inter / (areas[i] + areas[order[1:]] - inter)

        inds = np.where(ovr <= thresh)[0]
        order = order[inds + 1]

    return keep

def oks_iou(g, d, a_g, a_d, sigmas=None, in_vis_thre=None):
    if not isinstance(sigmas, np.ndarray):
        sigmas = np.array([.26, .25, .25, .35, .35, .79, .79, .72, .72, .62, .62, 1.07, 1.07, .87, .87, .89, .89]) / 10.0
    vars = (sigmas * 2) ** 2
    xg = g[0::3]
    yg = g[1::3]
    vg = g[2::3]
    ious = np.zeros((d.shape[0]))
    for n_d in range(0, d.shape[0]):
        xd = d[n_d, 0::3]
        yd = d[n_d, 1::3]
        vd = d[n_d, 2::3]
        dx = xd - xg
        dy = yd - yg
        e = (dx ** 2 + dy ** 2) / vars / ((a_g + a_d[n_d]) / 2 + np.spacing(1)) / 2
        if in_vis_thre is not None:
            ind = list(vg > in_vis_thre) and list(vd > in_vis_thre)
            e = e[ind]
        ious[n_d] = np.sum(np.exp(-e)) / e.shape[0] if e.shape[0] != 0 else 0.0
    return ious

def oks_nms(kpts_db, thresh, sigmas=None, in_vis_thre=None):
    """
    greedily select boxes with high confidence and overlap with current maximum <= thresh
    rule out overlap >= thresh, overlap = oks
    :param kpts_db
    :param thresh: retain overlap < thresh
    :return: indexes to keep
    """
    if len(kpts_db) == 0:
        return []

    scores = np.array([kpts_db[i]['score'] for i in range(len(kpts_db))])
    kpts = np.array([kpts_db[i]['keypoints'].flatten() for i in range(len(kpts_db))])
    areas = np.array([kpts_db[i]['area'] for i in range(len(kpts_db))])

    order = scores.argsort()[::-1]

    keep = []
    while order.size > 0:
        i = order[0]
        keep.append(i)

        oks_ovr = oks_iou(kpts[i], kpts[order[1:]], areas[i], areas[order[1:]], sigmas, in_vis_thre)

        inds = np.where(oks_ovr <= thresh)[0]
        order = order[inds + 1]

    return keep
