# Supplementary material for: Analysis of the mixed teaching of college physical education based on the health big data and blockchain technology
Source: PeerJ Comput Sci. 2023 Jan 20;9:e1206. doi: 10.7717/peerj-cs.1206 (PMC10280178; doi:10.7717/peerj-cs.1206)
Supplement: Supplemental Information 1 [file peerj-cs-09-1206-s001.zip › pose-estimation/pose_estimation/valid.py]

# ------------------------------------------------------------------------------
# Copyright (c) Microsoft Corporation. All rights reserved.
# Licensed under the MIT License.
# Written by Bin Xiao (Bin.Xiao@microsoft.com)
# ------------------------------------------------------------------------------


from __future__ import absolute_import
from __future__ import division
from __future__ import print_function

import argparse
import os
import pprint

import torch
import torch.nn.parallel
import torch.backends.cudnn as cudnn
import torch.optim
import torch.utils.data
import torch.utils.data.distributed
import torchvision.transforms as transforms

import _init_paths
from core.config import config
from core.config import update_config
from core.config import update_dir
from core.loss import JointsMSELoss
from core.function import validate
from utils.utils import create_logger

import dataset
import models


def parse_args():
    parser = argparse.ArgumentParser(description='Train keypoints network')
    # general
    parser.add_argument('--cfg',
                        help='experiment configure file name',
                        required=True,
                        type=str)

    args, rest = parser.parse_known_args()
    # update config
    update_config(args.cfg)

    # training
    parser.add_argument('--frequent',
                        help='frequency of logging',
                        default=config.PRINT_FREQ,
                        type=int)
    parser.add_argument('--gpus',
                        help='gpus',
                        type=str)
    parser.add_argument('--workers',
                        help='num of dataloader workers',
                        type=int)
    parser.add_argument('--model-file',
                        help='model state file',
                        type=str)
    parser.add_argument('--use-detect-bbox',
                        help='use detect bbox',
                        action='store_true')
    parser.add_argument('--flip-test',
                        help='use flip test',
                        action='store_true')
    parser.add_argument('--post-process',
                        help='use post process',
                        action='store_true')
    parser.add_argument('--shift-heatmap',
                        help='shift heatmap',
                        action='store_true')
    parser.add_argument('--coco-bbox-file',
                        help='coco detection bbox file',
                        type=str)

    args = parser.parse_args()

    return args


def reset_config(config, args):
    if args.gpus:
        config.GPUS = args.gpus
    if args.workers:
        config.WORKERS = args.workers
    if args.use_detect_bbox:
        config.TEST.USE_GT_BBOX = not args.use_detect_bbox
    if args.flip_test:
        config.TEST.FLIP_TEST = args.flip_test
    if args.post_process:
        config.TEST.POST_PROCESS = args.post_process
    if args.shift_heatmap:
        config.TEST.SHIFT_HEATMAP = args.shift_heatmap
    if args.model_file:
        config.TEST.MODEL_FILE = args.model_file
    if args.coco_bbox_file:
        config.TEST.COCO_BBOX_FILE = args.coco_bbox_file


def main():
    args = parse_args()
    reset_config(config, args)

    logger, final_output_dir, tb_log_dir = create_logger(
        config, args.cfg, 'valid')

    logger.info(pprint.pformat(args))
    logger.info(pprint.pformat(config))

    # cudnn related setting
    cudnn.benchmark = config.CUDNN.BENCHMARK
    torch.backends.cudnn.deterministic = config.CUDNN.DETERMINISTIC
    torch.backends.cudnn.enabled = config.CUDNN.ENABLED

    model = eval('models.'+config.MODEL.NAME+'.get_pose_net')(
        config, is_train=False
    )

    if config.TEST.MODEL_FILE:
        logger.info('=> loading model from {}'.format(config.TEST.MODEL_FILE))
        model.load_state_dict(torch.load(config.TEST.MODEL_FILE))
    else:
        model_state_file = os.path.join(final_output_dir,
                                        'final_state.pth.tar')
        logger.info('=> loading model from {}'.format(model_state_file))
        model.load_state_dict(torch.load(model_state_file))

    gpus = [int(i) for i in config.GPUS.split(',')]
    model = torch.nn.DataParallel(model, device_ids=gpus).cuda()

    # define loss function (criterion) and optimizer
    criterion = JointsMSELoss(
        use_target_weight=config.LOSS.USE_TARGET_WEIGHT
    ).cuda()

    # Data loading code
    normalize = transforms.Normalize(mean=[0.485, 0.456, 0.406],
                                     std=[0.229, 0.224, 0.225])
    valid_dataset = eval('dataset.'+config.DATASET.DATASET)(
        config,
        config.DATASET.ROOT,
        config.DATASET.TEST_SET,
        False,
        transforms.Compose([
            transforms.ToTensor(),
            normalize,
        ])
    )
    valid_loader = torch.utils.data.DataLoader(
        valid_dataset,
        batch_size=config.TEST.BATCH_SIZE*len(gpus),
        shuffle=False,
        num_workers=config.WORKERS,
        pin_memory=True
    )

    # evaluate on validation set
    validate(config, valid_loader, valid_dataset, model, criterion,
             final_output_dir, tb_log_dir)


if __name__ == '__main__':
    main()
