# Supplementary material for: Analysis of the mixed teaching of college physical education based on the health big data and blockchain technology
Source: PeerJ Comput Sci. 2023 Jan 20;9:e1206. doi: 10.7717/peerj-cs.1206 (PMC10280178; doi:10.7717/peerj-cs.1206)
Supplement: Supplemental Information 1 [file peerj-cs-09-1206-s001.zip › pose-estimation/requirements.txt]

EasyDict==1.7
opencv-python==3.4.1.15
Cython
scipy
pandas
pyyaml
json_tricks
scikit-image
tensorboardX>=1.2
torchvision
