# Supplementary material for: Analysis of the mixed teaching of college physical education based on the health big data and blockchain technology
Source: PeerJ Comput Sci. 2023 Jan 20;9:e1206. doi: 10.7717/peerj-cs.1206 (PMC10280178; doi:10.7717/peerj-cs.1206)
Supplement: Supplemental Information 2 [file peerj-cs-09-1206-s002.zip]

Archive with 10 entries (8 files):
- data/
- data/.DS_Store
- data/mr/
- data/mr/MR.task.test
- data/mr/MR.task.test.labels
- data/mr/MR.task.test.sentences
- data/mr/MR.task.train
- data/mr/MR.task.train.labels
- data/mr/MR.task.train.sentences
- data/mr/MR.task.unlabel
