# Supplementary material for: Analysis of the mixed teaching of college physical education based on the health big data and blockchain technology
Source: PeerJ Comput Sci. 2023 Jan 20;9:e1206. doi: 10.7717/peerj-cs.1206 (PMC10280178; doi:10.7717/peerj-cs.1206)
Supplement: Supplemental Information 2 [file peerj-cs-09-1206-s002.zip › data/mr/MR.task.test]

0	it's a decent glimpse into a time period , and an outcast , that is no longer accessible , but it doesn't necessarily shed more light on its subject than the popular predecessor .
0	a grand fart coming from a director beginning to resemble someone's crazy french grandfather .
0	let's cut to the consumer-advice bottom line : stay home .
1	gloriously straight from the vagina .
0	inconsequential road-and-buddy pic .
1	the movie sticks much closer to hornby's drop-dead confessional tone than the film version of high fidelity did .
1	a weird and wonderful comedy .
0	it won't be long before you'll spy i spy at a video store near you .
1	a film in a class with spike lee's masterful do the right thing .
1	if you're willing to have fun with it , you won't feel cheated by the high infidelity of unfaithful .
0	the picture , scored by a perversely cheerful marcus miller accordion/harmonica/banjo abomination , is a monument to bad in all its florid variety .
1	10 minutes into the film you'll be white-knuckled and unable to look away .
0	a blair witch- style adventure that plays like a bad soap opera , with passable performances from everyone in the cast .
0	there isn't one moment in the film that surprises or delights .
1	maryam is a small film , but it offers large rewards .
0	far too clever by half , howard's film is really a series of strung-together moments , with all the spaces in between filled with fantasies , daydreams , memories and one fantastic visual trope after another .
0	with flashbulb editing as cover for the absence of narrative continuity , undisputed is nearly incoherent , an excuse to get to the closing bout . . . by which time it's impossible to care who wins .
0	the only entertainment you'll derive from this choppy and sloppy affair will be from unintentional giggles � several of them .
1	waiting for godard can be fruitful : 'in praise of love' is the director's epitaph for himself .
0	no , i don't know why steven seagal is considered a star , nor why he keeps being cast in action films when none of them are ever any good or make any money .
1	keenly observed and refreshingly natural , swimming gets the details right , from its promenade of barely clad bodies in myrtle beach , s . c . , to the adrenaline jolt of a sudden lunch rush at the diner .
0	comes off as a long , laborious whine , the bellyaching of a paranoid and unlikable man .
1	cube's charisma and chemistry compensate for corniness and cliche .
0	has not so much been written as assembled , frankenstein-like , out of other , marginally better shoot-em-ups .
1	denver should not get the first and last look at one of the most triumphant performances of vanessa redgrave's career . it deserves to be seen everywhere .
1	as it turns out , you can go home again .
0	it's a gag that's worn a bit thin over the years , though don't ask still finds a few chuckles .
1	a subtle , humorous , illuminating study of politics , power and social mobility .
0	a crisply made movie that is no more than mildly amusing .
1	it's still adam sandler , and it's not little nicky . and for many of us , that's good enough .
1	often hilarious .
0	who are 'they' ? well , they're 'they' . they're the unnamed , easily substitutable forces that serve as whatever terror the heroes of horror movies try to avoid . they exist for hushed lines like " they're back ! " , " they're out there ! " and " they're coming ! "
0	it's so downbeat and nearly humorless that it becomes a chore to sit through -- despite some first-rate performances by its lead .
1	more honest about alzheimer's disease , i think , than iris .
0	no such thing is sort of a minimalist beauty and the beast , but in this case the beast should definitely get top billing . robert john burke as the monster horns in and steals the show .
1	it turns out to be smarter and more diabolical than you could have guessed at the beginning .
1	streamlined to a tight , brisk 85-minute screwball thriller , " big trouble " is funny , harmless and as substantial as a tub of popcorn with extra butter .
0	screenwriter chris ver weil's directing debut is good-natured and never dull , but its virtues are small and easily overshadowed by its predictability .
0	shows moments of promise but ultimately succumbs to cliches and pat storytelling .
0	shocking only in that it reveals the filmmaker's bottomless pit of self-absorption .
0	there's an epic here , but you have to put it together yourself .
0	lan yu is certainly a serviceable melodrama , but it doesn't even try for the greatness that happy together shoots for ( and misses ) .
0	puts on airs of a hal hartley wannabe film -- without the vital comic ingredient of the hilarious writer-director himself .
0	[a] rather thinly-conceived movie .
1	a film centering on a traditional indian wedding in contemporary new delhi may not sound like specialized fare , but mira nair's film is an absolute delight for all audiences .
1	the journey is worth your time , especially if you have ellen pompeo sitting next to you for the ride .
0	everybody loves a david and goliath story , and this one is told almost entirely from david's point of view .
0	a loud , brash and mainly unfunny high school comedy .
0	a semi-autobiographical film that's so sloppily written and cast that you cannot believe anyone more central to the creation of bugsy than the caterer had anything to do with it .
1	i hope the movie is widely seen and debated with appropriate ferocity and thoughtfulness .
1	a historical epic with the courage of its convictions about both scope and detail .
1	ultimately , the message of trouble every day seems to be that all sexual desire disrupts life's stasis .
1	davis . . . gets vivid performances from her cast and pulls off some deft ally mcbeal-style fantasy sequences .
0	a dim-witted and lazy spin-off of the animal planet documentary series , crocodile hunter is entertainment opportunism at its most glaring .
0	any film that doesn't even in passing mention political prisoners , poverty and the boat loads of people who try to escape the country is less a documentary and more propaganda by way of a valentine sealed with a kiss .
1	continually challenges perceptions of guilt and innocence , of good guys and bad , and asks us whether a noble end can justify evil means .
1	it's tough to watch , but it's a fantastic movie .
0	" looking for leonard " just seems to kinda sit in neutral , hoping for a stiff wind to blow it uphill or something .
1	it celebrates the group's playful spark of nonconformity , glancing vividly back at what hibiscus grandly called his 'angels of light . '
0	seagal , who looks more like danny aiello these days , mumbles his way through the movie .
1	both exuberantly romantic and serenely melancholy , what time is it there ? may prove to be [tsai's] masterpiece .
0	lots of effort and intelligence are on display but in execution it is all awkward , static , and lifeless rumblings .
1	the story gives ample opportunity for large-scale action and suspense , which director shekhar kapur supplies with tremendous skill .
0	what we get in feardotcom is more like something from a bad clive barker movie . in other words , it's badder than bad .
0	another useless recycling of a brutal mid-'70s american sports movie .
1	it's the unsettling images of a war-ravaged land that prove more potent and riveting than the unlikely story of sarah and harrison .
1	reassuring , retro uplifter .
1	moody , heartbreaking , and filmed in a natural , unforced style that makes its characters seem entirely convincing even when its script is not .
1	the film provides some great insight into the neurotic mindset of all comics -- even those who have reached the absolute top of the game .
1	hatfield and hicks make the oddest of couples , and in this sense the movie becomes a study of the gambles of the publishing world , offering a case study that exists apart from all the movie's political ramifications .
1	provide[s] nail-biting suspense and credible characters without relying on technology-of-the-moment technique or pretentious dialogue .
0	the film's essentially over by the meet-cute .
0	a plodding teen remake that's so mechanical you can smell the grease on the plot twists .
1	whenever it threatens to get bogged down in earnest dramaturgy , a stirring visual sequence like a surge through swirling rapids or a leap from pinnacle to pinnacle rouses us . if horses could fly , this is surely what they'd look like .
0	children of the century , though well dressed and well made , ultimately falls prey to the contradiction that afflicts so many movies about writers .
0	the french director has turned out nearly 21/2 hours of unfocused , excruciatingly tedious cinema that , half an hour in , starts making water torture seem appealing .
0	in the end , the film feels homogenized and a bit contrived , as if we're looking back at a tattered and ugly past with rose-tinted glasses .
1	a bowel-curdling , heart-stopping recipe for terror .
0	a sleep-inducingly slow-paced crime drama with clumsy dialogue , heavy-handed phoney-feeling sentiment , and an overly-familiar set of plot devices .
1	is red dragon worthy of a place alongside the other hannibal movies ? as hannibal would say , yes , 'it's like having an old friend for dinner' .
1	with a confrontational stance , todd solondz takes aim on political correctness and suburban families .
1	. . . a powerful sequel and one of the best films of the year .
1	a riveting profile of law enforcement , and a visceral , nasty journey into an urban hades .
0	a visually flashy but narratively opaque and emotionally vapid exercise in style and mystification .
1	the film feels uncomfortably real , its language and locations bearing the unmistakable stamp of authority .
1	a good documentary can make interesting a subject you thought would leave you cold . a case in point : doug pray's scratch .
0	the origin story is well told , and the characters will not disappoint anyone who values the original comic books . it's in the action scenes that things fall apart .
1	an enjoyable film for the family , amusing and cute for both adults and kids .
0	the cast is so low-wattage that none of the characters comes off as big . . . and the setting remains indistinct .
0	offers very little genuine romance and even fewer laughs . . . a sad sitcom of a movie , largely devoid of charm .
1	the film may not hit as hard as some of the better drug-related pictures , but it still manages to get a few punches in .
1	a compelling yarn , but not quite a ripping one .
1	. . . rogers's mouth never stops shut about the war between the sexes and how to win the battle .
0	any chekhov is better than no chekhov , but it would be a shame if this was your introduction to one of the greatest plays of the last 100 years .
1	as giddy and whimsical and relevant today as it was 270 years ago .
1	it is a testament of quiet endurance , of common concern , of reconciled survival .
1	not since tom cruise in risky business has an actor made such a strong impression in his underwear .
0	such a wildly uneven hit-and-miss enterprise , you can't help suspecting that it was improvised on a day-to-day basis during production .
0	the acting is fine but the script is about as interesting as a recording of conversations at the wal-mart checkout line .
1	director david jacobson gives dahmer a consideration that the murderer never game his victims .
1	a deftly entertaining film , smartly played and smartly directed .
0	i can take infantile humor . . . but this is the sort of infantile that makes you wonder about changing the director and writer's diapers .
1	what redeems the film is the cast , particularly the ya-yas themselves .
1	takes a simple premise and carries it to unexpected heights .
1	as surreal as a dream and as detailed as a photograph , as visually dexterous as it is at times imaginatively overwhelming .
1	if you're content with a clever pseudo-bio that manages to have a good time as it doles out pieces of the famous director's life , eisenstein delivers .
0	a predictable and stereotypical little b-movie .
1	if you ever wanted to be an astronaut , this is the ultimate movie experience - it's informative and breathtakingly spectacular .
1	thanks to a small star with big heart , this family film sequel is plenty of fun for all .
1	a film that is a portrait of grace in an imperfect world .
1	i have two words to say about reign of fire . great dragons !
0	slick piece of cross-promotion .
1	as a vehicle to savour binoche's skill , the film is well worthwhile .
1	a deliciously nonsensical comedy about a city coming apart at its seams .
1	the result is more depressing than liberating , but it's never boring .
0	taken as a whole , the tuxedo doesn't add up to a whole lot .
1	any movie that makes hard work seem heroic deserves a look .
1	it's an example of sophisticated , challenging filmmaking that stands , despite its noticeable lack of emotional heft , in welcome contrast to the indulgent dead-end experimentation of the director's previous full frontal .
0	demme's loose approach kills the suspense .
0	in a big corner office in hell , satan is throwing up his hands in surrender , is firing his r&d people , and has decided he will just screen the master of disguise 24/7 .
1	a glorious mess .
0	the threat implied in the title pok�mon 4ever is terrifying � like locusts in a horde these things will keep coming .
1	what a dumb , fun , curiously adolescent movie this is .
0	it does nothing new with the old story , except to show fisticuffs in this sort of stop-go slow motion that makes the gang rumbles look like they're being streamed over a 28k modem .
0	how anyone over the age of 2 can stomach the touchy-feely message this preachy produce promotes is beyond us .
1	a movie that at its best doesn't just make the most out of its characters' flaws but insists on the virtue of imperfection .
1	the strength of the film lies in its two central performances by sven wollter as the stricken composer and viveka seldahl as his desperate violinist wife .
1	the fact is that the screen is most alive when it seems most likely that broomfield's interviewees , or even himself , will not be for much longer .
0	largely a for-fans artifact .
0	what a pity . . . that the material is so second-rate .
0	the smash 'em-up , crash 'em-up , shoot 'em-up ending comes out of nowhere substituting mayhem for suspense .
1	shyamalan offers copious hints along the way -- myriad signs , if you will -- that beneath the familiar , funny surface is a far bigger , far more meaningful story than one in which little green men come to earth for harvesting purposes .
0	this film is too busy hitting all of its assigned marks to take on any life of its own .
1	maybe it's just because this past year has seen the release of some of the worst film comedies in decades . . . but honestly , analyze that really isn't all that bad .
1	obligada para impotentes , daneses , camareras italianas , profesores de idiomas , y todo aquel que desee una lengua para expresar su amor .
1	the two leads chomp considerably more scenery with their acting than fire-breathing monsters barbecue with their breath . . .
0	audiences will find no mention of political prisoners or persecutions that might paint the castro regime in less than saintly tones .
0	the story really has no place to go since simone is not real�she can't provide any conflict .
1	one of the most genuinely sweet films to come along in quite some time .
0	the biggest problem with roger avary's uproar against the mpaa is that , even in all its director's cut glory , he's made a film that's barely shocking , barely interesting and most of all , barely anything .
0	please , someone , stop eric schaeffer before he makes another film .
0	a simpler , leaner treatment would have been preferable ; after all , being about nothing is sometimes funnier than being about something .
1	marvelous , merry and , yes , melancholy film .
1	a must see for all sides of the political spectrum
1	writer-director david jacobson and his star , jeremy renner , have made a remarkable film that explores the monster's psychology not in order to excuse him but rather to demonstrate that his pathology evolved from human impulses that grew hideously twisted .
0	. . . hopefully it'll be at the dollar theatres by the time christmas rolls around . wait to see it then .
1	nicely serves as an examination of a society in transition .
0	all in all , there's only one thing to root for : expulsion for everyone .
0	the film feels formulaic , its plot and pacing typical hollywood war-movie stuff , while the performances elicit more of a sense of deja vu than awe .
1	a different movie -- sometimes tedious -- by a director many viewers would like to skip but film buffs should get to know .
1	broomfield reminds us that beneath the hype , the celebrity , the high life , the conspiracies and the mystery there were once a couple of bright young men -- promising , talented , charismatic and tragically doomed .
1	a burst of color , music , and dance that only the most practiced curmudgeon could fail to crack a smile at .
0	despite auteuil's performance , it's a rather listless amble down the middle of the road , where the thematic ironies are too obvious and the sexual politics too smug .
0	stinks from start to finish , like a wet burlap sack of gloom .
0	enough is not a bad movie , just mediocre . the performances are so overstated , the effect comes off as self-parody .
0	everything about it from the bland songs to the colorful but flat drawings is completely serviceable and quickly forgettable .
0	. curiously , super troopers suffers because it doesn't have enough vices to merit its 103-minute length .
0	a woozy , roisterous , exhausting mess , and the off-beat casting of its two leads turns out to be as ill-starred as you might expect .
0	too bad kramer couldn't make a guest appearance to liven things up .
0	doesn't come close to justifying the hype that surrounded its debut at the sundance film festival two years ago .
0	the script's judgment and sense of weight is way , way off .
1	that the real antwone fisher was able to overcome his personal obstacles and become a good man is a wonderful thing ; that he has been able to share his story so compellingly with us is a minor miracle .
1	red dragon " never cuts corners .
1	chris columbus' sequel is faster , livelier and a good deal funnier than his original .
1	as warm as it is wise , deftly setting off uproarious humor with an underlying seriousness that sneaks up on the viewer , providing an experience that is richer than anticipated .
0	the problem is not that it's all derivative , because plenty of funny movies recycle old tropes . the problem is that van wilder does little that is actually funny with the material .
1	the rich performances by friel -- and especially williams , an american actress who becomes fully english -- round out the square edges .
1	very amusing , not the usual route in a thriller , and the performances are odd and pixilated and sometimes both .
0	pure of intention and passably diverting , his secret life is light , innocuous and unremarkable .
0	a gorgeous , somnolent show that is splendidly mummified and thoroughly unsurprising .
1	'enigma' is the kind of engaging historical drama that hollywood appears to have given up on in favor of sentimental war movies in the vein of 'we were soldiers . '
0	lucas has in fact come closer than anyone could desire to the cheap , graceless , hackneyed sci-fi serials of the '30s and '40s .
1	the plot of the comeback curlers isn't very interesting actually , but what i like about men with brooms and what is kind of special is how the film knows what's unique and quirky about canadians .
0	a horror movie with seriously dumb characters , which somewhat dilutes the pleasure of watching them stalked by creepy-crawly bug things that live only in the darkness .
0	none of the characters or plot-lines are fleshed-out enough to build any interest .
1	murderous maids has a lot going for it , not least the brilliant performances by testud . . . and parmentier .
1	there is little question that this is a serious work by an important director who has something new to say about how , in the flip-flop of courtship , we often reel in when we should be playing out .
0	like schindler's list , the grey zone attempts to be grandiloquent , but ends up merely pretentious -- in a grisly sort of way .
0	no worse than a lot of the crap we've been offered this summer , and slightly better than men in black 2 as far as slapdash extraterrestrial comedies go .
1	a thought-provoking and often-funny drama about isolation .
0	[evans is] a fascinating character , and deserves a better vehicle than this facetious smirk of a movie .
1	the chateau cleverly probes the cross-cultural differences between gauls and yanks .
0	the movie generates plot points with a degree of randomness usually achieved only by lottery drawing .
1	a beautifully observed character piece .
0	the problem with movies about angels is they have a tendency to slip into hokum . a rumor of angels doesn't just slip -- it avalanches into forced fuzziness .
1	renner carries much of the film with a creepy and dead-on performance .
1	grant gets to display his cadness to perfection , but also to show acting range that may surprise some who thought light-hearted comedy was his forte .
1	fairy-tale formula , serves as a paper skeleton for some very good acting , dialogue , comedy , direction and especially charm .
1	the movie plays up the cartoon's more obvious strength of snazziness while neglecting its less conspicuous writing strength .
1	trades run-of-the-mill revulsion for extreme unease .
1	quando tiros em columbine acerta o alvo ( com o perd�o do trocadilho ) , n�o h� como negar o brilhantismo da argumenta��o de seu diretor .
0	it's fitfully funny but never really takes off .
0	directors harry gantz and joe gantz have chosen a fascinating subject matter , but the couples exposing themselves aren't all that interesting .
0	anyone not into high-tech splatterfests is advised to take the warning literally , and log on to something more user-friendly .
1	eerily accurate depiction of depression .
1	even if you don't understand what on earth is going on , this is a movie that will stimulate hours of post viewing discussion , if only to be reminded of who did what to whom and why .
1	this movie has the usual impossible stunts . . . but it has just as many scenes that are lean and tough enough to fit in any modern action movie .
0	works better in the conception than it does in the execution . . . winds up seeming just a little too clever .
1	i like this movie a lot . i like that smith , he's not making fun of these people , he's not laughing at them .
1	there's no conversion effort , much of the writing is genuinely witty and both stars are appealing enough to probably have a good shot at a hollywood career , if they want one .
0	it showcases carvey's talent for voices , but not nearly enough and not without taxing every drop of one's patience to get to the good stuff .
0	the story is -- forgive me -- a little thin , and the filmmaking clumsy and rushed .
0	i cry for i spy -- or i would if this latest and laziest imaginable of all vintage-tv spinoffs were capable of engendering an emotional response of any kind .
0	the phone rings and a voice tells you you've got seven days left to live . then you get another phone call warning you that if the video isn't back at blockbuster before midnight , you're going to face frightening late fees . o . k . , not really .
1	what's most memorable about circuit is that it's shot on digital video , whose tiny camera enables shafer to navigate spaces both large . . . and small . . . with considerable aplomb .
1	despite its many infuriating flaws -- not the least of which is amy's self-absorbed personality -- amy's o's honesty will win you over .
0	a man leaving the screening said the film was better than saving private ryan . he may have meant the internet short saving ryan's privates . but windtalkers doesn't beat that one , either .
0	godard uses his characters -- if that's not too glorified a term -- as art things , mouthpieces , visual motifs , blanks .
1	it's one thing to read about or rail against the ongoing - and unprecedented - construction project going on over our heads . it's quite another to feel physically caught up in the process .
1	for most of the distance the picture provides a satisfyingly unsettling ride into the dark places of our national psyche .
1	a violent initiation rite for the audience , as much as it is for angelique , the [opening] dance guarantees karmen's enthronement among the cinema's memorable women .
0	it recycles every clich� about gays in what is essentially an extended soap opera .
0	the leads are so unmemorable , despite several attempts at lengthy dialogue scenes , that one eventually resents having to inhale this gutter romancer's secondhand material .
1	the people in jessica are so recognizable and true that , as in real life , we're never sure how things will work out .
1	it's predictable , but it jumps through the expected hoops with style and even some depth .
0	it's sincere to a fault , but , unfortunately , not very compelling or much fun .
1	an enjoyable feel-good family comedy regardless of race .
1	will amuse and provoke adventurous adults in specialty venues .
1	if you love motown music , you'll love this documentary .
1	a terrifically entertaining specimen of spielbergian sci-fi .
0	trailer trash cinema so uncool the only thing missing is the " gadzooks ! "
0	a ponderous meditation on love that feels significantly longer than its relatively scant 97 minutes .
0	the stories here suffer from the chosen format .
1	niccol the filmmaker merges his collaborators' symbolic images with his words , insinuating , for example , that in hollywood , only god speaks to the press
1	" the dangerous lives of altar boys " has flaws , but it also has humor and heart and very talented young actors
0	what would jesus do if he was a film director ? he'd create a movie better than this .
1	the results , if not memorable , are at least interesting .
0	they're going through the motions , but the zip is gone .
0	a standard haunted house tale transplanted to the high seas .
1	ambitious , unsettling psychodrama that takes full , chilling advantage of its rough-around-the-edges , low-budget constraints .
0	while benigni ( who stars and co-wrote ) seems to be having a wonderful time , he might be alone in that .
0	like the tuck family themselves , this movie just goes on and on and on and on
1	a lean , deftly shot , well-acted , weirdly retro thriller that recalls a raft of '60s and '70s european-set spy pictures .
1	we learn a lot about dying coral and see a lot of life on the reef .
0	a live-action cartoon , a fast-moving and cheerfully simplistic 88 minutes of exaggerated action put together with the preteen boy in mind .
0	wendigo wants to be a monster movie for the art-house crowd , but it falls into the trap of pretention almost every time .
1	it's a pleasure to see seinfeld griping about the biz with buddies chris rock , garry shandling and colin quinn .
1	finely crafted , finely written , exquisitely performed
0	. . . too sappy for its own good .
1	if the film fails to fulfill its own ambitious goals , it nonetheless sustains interest during the long build-up of expository material .
0	a feeble tootsie knockoff .
0	totally overwrought , deeply biased , and wholly designed to make you feel guilty about ignoring what the filmmakers clearly believe are the greatest musicians of all time .
1	with an expressive face reminiscent of gong li and a vivid personality like zhang ziyi's , dong stakes out the emotional heart of happy .
1	a masterpiece four years in the making .
0	the script ? please .
1	until ( the ) superfluous . . . epilogue that leaks suspension of disbelief like a sieve , die another day is as stimulating & heart-rate-raising as any james bond thriller .
1	cockettes has the glorious , gaudy benefit of much stock footage of those days , featuring all manner of drag queen , bearded lady and lactating hippie .
0	rarely has sex on screen been so aggressively anti-erotic .
0	a string of rehashed sight gags based in insipid vulgarity .
0	it shows that some studios firmly believe that people have lost the ability to think and will forgive any shoddy product as long as there's a little girl-on-girl action .
0	as if drop dead gorgeous wasn't enough , this equally derisive clunker is fixated on the spectacle of small-town competition .
1	what's not to like about a movie with a 'children's' song that includes the line 'my stepdad's not mean , he's just adjusting' ?
1	even if you've seen " stomp " ( the stage show ) , you still have to see this !
0	it's not exactly worth the bucks to expend the full price for a date , but when it comes out on video , it's well worth a rental .
1	it's not exactly a gourmet meal but the fare is fair , even coming from the drive-thru .
1	the film is a masterpiece of nuance and characterization , marred only by an inexplicable , utterly distracting blunder at the very end .
0	although purportedly a study in modern alienation , it's really little more than a particularly slanted , gay s/m fantasy , enervating and deadeningly drawn-out .
0	too smart to ignore but a little too smugly superior to like , this could be a movie that ends up slapping its target audience in the face by shooting itself in the foot .
0	too loud , too long and too frantic by half , die another day suggests that the bond franchise has run into a creative wall that 007 cannot fly over , tunnel under or barrel through .
1	a pleasing , often-funny comedy .
1	as a film director , labute continues to improve .
1	awkward but sincere and , ultimately , it wins you over .
0	has a customarily jovial air but a deficit of flim-flam inventiveness .
1	while the humor is recognizably plympton , he has actually bothered to construct a real story this time .
0	occasionally funny , sometimes inspiring , often boring .
1	mike leigh populates his movie with a wonderful ensemble cast of characters that bring the routine day to day struggles of the working class to life
0	feels like the work of someone who may indeed have finally aged past his prime . . . and , perhaps more than he realizes , just wants to be liked by the people who can still give him work .
0	this film , starring anthony hopkins and chris rock , is your typical 'fish out of water' story . you've seen them a million times . just one problem : fish out of water usually die . this one does .
1	melodrama with a message .
1	. . . a magnificent drama well worth tracking down .
0	a summary of the plot doesn't quite do justice to the awfulness of the movie , for that comes through all too painfully in the execution .
1	. . . one of the most entertaining monster movies in ages . . .
0	limps along on a squirm-inducing fish-out-of-water formula that goes nowhere and goes there very , very slowly .
1	almodovar is an imaginative teacher of emotional intelligence in this engaging film about two men who discover what william james once called 'the gift of tears . '
1	for those of an indulgent , slightly sunbaked and summery mind , sex and lucia may well prove diverting enough .
0	[creates] the worst kind of mythologizing , the kind that sacrifices real heroism and abject suffering for melodrama .
0	. . . this movie has a glossy coat of action movie excess while remaining heartless at its core .
0	visually rather stunning , but ultimately a handsome-looking bore , the true creativity would have been to hide treasure planet entirely and completely reimagine it .
1	pacino is the best he's been in years and keener is marvelous .
0	ms . phoenix is completely lacking in charm and charisma , and is unable to project either esther's initial anomie or her eventual awakening .
1	would be an unendurable viewing experience for this ultra-provincial new yorker if 26-year-old reese witherspoon were not on hand to inject her pure fantasy character , melanie carmichael , with a massive infusion of old-fashioned hollywood magic .
0	the santa clause 2 is a barely adequate babysitter for older kids , but i've got to give it thumbs down .
1	the best animated feature to hit theaters since beauty and the beast 11 years ago .
1	audiences conditioned to getting weepy over saucer-eyed , downy-cheeked moppets and their empathetic caretakers will probably feel emotionally cheated by the film's tart , sugar-free wit .
0	it's frustrating to see these guys -- who are obviously pretty clever -- waste their talent on parodies of things they probably thought were funniest when they were high .
1	an intelligently made ( and beautifully edited ) picture that at the very least has a spark of life to it -- more than you can say for plenty of movies that flow through the hollywood pipeline without a hitch .
0	press the delete key .
1	the mesmerizing performances of the leads keep the film grounded and keep the audience riveted .
0	the exploitative , clumsily staged violence overshadows everything , including most of the actors .
0	poor editing , bad bluescreen , and ultra-cheesy dialogue highlight the radical action .
0	it feels like a community theater production of a great broadway play : even at its best , it will never hold a candle to the original .
0	stealing harvard is evidence that the farrelly bros . -- peter and bobby -- and their brand of screen comedy are wheezing to an end , along with green's half-hearted movie career .
0	the movie is as far as you can get from racy , to the point where it almost stops the blood flow to your brain ; it has a dull , costumey feel .
1	a soul-stirring documentary about the israeli/palestinian conflict as revealed through the eyes of some children who remain curious about each other against all odds .
1	' . . . the film's considered approach to its subject matter is too calm and thoughtful for agitprop , and the thinness of its characterizations makes it a failure as straight drama . '
1	the film is hard to dismiss -- moody , thoughtful , and lit by flashes of mordant humor .
0	a great script brought down by lousy direction . same guy with both hats . big mistake .
0	none of this is very original , and it isn't particularly funny .
1	this film puts wang at the forefront of china's sixth generation of film makers .
1	broomfield is energized by volletta wallace's maternal fury , her fearlessness , and because of that , his film crackles .
1	the plot is so amusingly contrived and outlandish in its coincidences that no one could ever mistake it for anything resembling reality
0	we never really feel involved with the story , as all of its ideas remain just that : abstract ideas .
1	sorvino is delightful in the central role . she nearly glows with enthusiasm , sensuality and a conniving wit .
1	the very definition of the 'small' movie , but it is a good stepping stone for director sprecher .
0	if all of eight legged freaks was as entertaining as the final hour , i would have no problem giving it an unqualified recommendation .
0	despite its raucous intent , xxx is as conventional as a nike ad and as rebellious as spring break .
0	a real clunker . a well-made , thoughtful , well-acted clunker , but a clunker nonetheless .
1	a startling and fresh examination of how the bike still remains an ambiguous icon in chinese society .
0	it's actually too sincere -- the crime movie equivalent of a chick flick .
1	a sly female empowerment movie , although not in a way anyone would expect .
0	writer-director ritchie reduces wertmuller's social mores and politics to tiresome jargon .
0	the rest of the plot is impossible to explain without blowing whatever tension there is , although it's more comedy than suspense de palma creates .
1	the story's scope and pageantry are mesmerizing , and mr . day-lewis roars with leonine power .
1	time out is as serious as a pink slip . and more than that , it's an observant , unfussily poetic meditation about identity and alienation .
1	a coming-of-age tale from new zealand whose boozy , languid air is balanced by a rich visual clarity and deeply felt performances across the board .
0	the movie is essentially a series of fleetingly interesting actors' moments .
1	as the story moves inexorably through its seven day timeframe , the picture becomes increasingly mesmerizing .
0	a perfectly acceptable , perfectly bland , competently acted but by no means scary horror movie .
1	if your senses haven't been dulled by slasher films and gorefests , if you're a connoisseur of psychological horror , this is your ticket .
1	some movies are like a tasty hors-d'oeuvre ; this one is a feast .
1	the film's welcome breeziness and some unbelievably hilarious moments -- most portraying the idiocy of the film industry -- make it mostly worth the trip .
1	it looks closely , insightfully at fragile , complex relationships .
0	i'm sure if you're a hartley fan , you might enjoy yourself . . . me , i didn't care for it .
0	like a soft drink that's been sitting open too long : it's too much syrup and not enough fizz .
0	been there , done that . . . a thousand times already , and better .
0	occasionally interesting but essentially unpersuasive , a footnote to a still evolving story .
0	nijinsky says , 'i know how to suffer' and if you see this film you'll know too .
1	more sophisticated and literate than such pictures usually are . . . an amusing little catch .
0	i suspect that there are more interesting ways of dealing with the subject .
1	a triumph of pure craft and passionate heart .
0	somewhere in the middle , the film compels , as demme experiments he harvests a few movie moment gems , but the field of roughage dominates .
1	the film is a fierce dance of destruction . its flame-like , roiling black-and-white inspires trembling and gratitude .
0	the story suffers a severe case of oversimplification , superficiality and silliness .
0	chaotic , self-indulgent and remarkably ugly to look at , it's . . . like a series of pretentiously awful student films strung together into one feature-length horror .
1	though the film is static , its writer-director's heart is in the right place , his plea for democracy and civic action laudable .
1	[grant] goes beyond his usual fluttering and stammering and captures the soul of a man in pain who gradually comes to recognize it and deal with it .
1	the transporter is as lively and as fun as it is unapologetically dumb
0	the premise is overshadowed by the uberviolence of the clericks as this becomes just another kung-fu sci-fi movie with silly action sequences .
0	[h]ad i suffered and bled on the hard ground of ia drang , i'd want something a bit more complex than we were soldiers to be remembered by .
1	hugh grant , who has a good line in charm , has never been more charming than in about a boy .
0	serry does a fine job of capturing the climate of the times and , perhaps unwittingly , relating it to what is happening in america in 2002 . but hard-to-believe plot twists force the movie off track in its final half hour .
0	van wilder brings a whole new meaning to the phrase 'comedy gag . ' at least one scene is so disgusting that viewers may be hard pressed to retain their lunch .
1	white oleander may leave you rolling your eyes in the dark , but that doesn't mean you won't like looking at it .
1	this version does justice both to stevenson and to the sci-fi genre .
1	the chateau belongs to rudd , whose portrait of a therapy-dependent flakeball spouting french malapropisms . . . is a nonstop hoot .
1	director roger kumble offers just enough sweet and traditional romantic comedy to counter the crudity . and there's the inimitable diaz , holding it all together .
1	at times the guys taps into some powerful emotions , but this kind of material is more effective on stage . it's not a motion picture ; it's an utterly static picture .
1	nettelbeck has crafted an engaging fantasy of flavours and emotions , one part romance novel , one part recipe book .
1	it's like going to a house party and watching the host defend himself against a frothing ex-girlfriend . you don't want to call the cops . you want to call domino's .
0	morrissette has performed a difficult task indeed - he's taken one of the world's most fascinating stories and made it dull , lifeless , and irritating .
0	filmmakers have to dig deep to sink this low . fortunately for all involved , this movie is likely to disappear as quickly as an ice cube thrown into a pot of boiling water .
0	a listless sci-fi comedy in which eddie murphy deploys two guises and elaborate futuristic sets to no particularly memorable effect .
0	two tedious acts light on great scares and a good surprise ending .
0	however stale the material , lawrence's delivery remains perfect ; his great gift is that he can actually trick you into thinking some of this worn-out , pandering palaver is actually funny .
1	until it goes off the rails in its final 10 or 15 minutes , wendigo , larry fessenden's spooky new thriller , is a refreshingly smart and newfangled variation on several themes derived from far less sophisticated and knowing horror films .
1	a gorgeous , high-spirited musical from india that exquisitely blends music , dance , song , and high drama .
1	frida isn't that much different from many a hollywood romance . what sets it apart is the vision that taymor , the avant garde director of broadway's the lion king and the film titus , brings .
1	we do get the distinct impression that this franchise is drawing to a close .
1	insomnia is one of the year's best films and pacino gives one of his most daring , and complicated , performances .
1	nice piece of work .
1	[a] smarter and much funnier version of the old police academy flicks .
1	both garcia and jagger turn in perfectly executed and wonderfully sympathetic characters , who are alternately touching and funny .
0	[javier bardem is] one of the few reasons to watch the film , which director gerardo vera has drenched in swoony music and fever-pitched melodrama .
1	a sly dissection of the inanities of the contemporary music business and a rather sad story of the difficulties of artistic collaboration .
1	if there's a way to effectively teach kids about the dangers of drugs , i think it's in projects like the ( unfortunately r-rated ) paid .
1	it's definitely a step in the right direction .
0	de niro looks bored , murphy recycles murphy , and you mentally add showtime to the pile of hollywood dreck that represents nothing more than the art of the deal .
0	pleasant but not more than recycled jock piffle .
0	a morality tale whose thought-provoking potential is hampered by a made-for-tv look , rigid performances and an asinine 'twist' that brazenly rips off the sixth sense .
0	her film is like a beautiful food entr�e that isn't heated properly , so that it ends up a bit cold and relatively flavorless .
1	bolstered by exceptional performances and a clear-eyed take on the economics of dealing and the pathology of ghetto fabulousness .
0	instead of using george and lucy's most obvious differences to ignite sparks , lawrence desperately looks elsewhere , seizing on george's haplessness and lucy's personality tics .
0	roman polanski directs the pianist like a surgeon mends a broken heart ; very meticulously but without any passion .
1	amid the new populist comedies that underscore the importance of family tradition and familial community , one would be hard-pressed to find a movie with a bigger , fatter heart than barbershop .
0	perhaps the most annoying thing about who is cletis tout ? is that it's a crime movie made by someone who obviously knows nothing about crime .
0	velocity represents everything wrong with ''independent film'' as a commodified , sold-out concept on the american filmmaking scene .
1	candid and comfortable ; a film that deftly balances action and reflection as it lets you grasp and feel the passion others have for their work .
0	a very familiar tale , one that's been told by countless filmmakers about italian- , chinese- , irish- , latin- , indian- , russian- and other hyphenate american young men struggling to balance conflicting cultural messages .
0	the humor isn't as sharp , the effects not as innovative , nor the story as imaginative as in the original . but it could have been worse .
0	a perfect example of rancid , well-intentioned , but shamelessly manipulative movie making .
1	the result is mesmerizing -- filled with menace and squalor .
0	it's just too bad the screenwriters eventually shoot themselves in the feet with cop flick cliches like an oily arms dealer , squad car pile-ups and the requisite screaming captain .
1	a fine effort , an interesting topic , some intriguing characters and a sad ending . certainly the big finish wasn't something galinsky and hawley could have planned for . . . but part of being a good documentarian is being there when the rope snaps .
0	several of steven soderbergh's earlier films were hailed as the works of an artist . sadly , full frontal plays like the work of a dilettante .
0	by the time you reach the finale , you're likely wondering why you've been watching all this strutting and posturing .
1	a moving and important film .
0	much like its easily dismissive take on the upscale lifestyle , there isn't much there here .
0	with nary a glimmer of self-knowledge , [crane] becomes more specimen than character -- and auto focus remains a chilly , clinical lab report .
1	it's a cool event for the whole family . maybe not a classic , but a movie the kids will want to see over and over again .
1	using a stock plot , about a boy injects just enough freshness into the proceedings to provide an enjoyable 100 minutes in a movie theater .
1	the work of a filmmaker who has secrets buried at the heart of his story and knows how to take time revealing them . strange occurrences build in the mind of the viewer and take on extreme urgency .
1	i liked a lot of the smaller scenes .
0	while it may not add up to the sum of its parts , holofcener's film offers just enough insight to keep it from being simpleminded , and the ensemble cast is engaging enough to keep you from shifting in your chair too often .
0	stale first act , scrooge story , blatant product placement , some very good comedic songs , strong finish , dumb fart jokes .
1	after making several adaptations of other writers' work , armenian-canadian director atom egoyan broached an original treatment of a deeply personal subject .
1	sure , it's contrived and predictable , but its performances are so well tuned that the film comes off winningly , even though it's never as solid as you want it to be .
0	obvious
1	not for the prurient or squeamish , it's a daring if overlong examination of an idolized culture , self-loathing and sexual politics .
1	as simple and innocent a movie as you can imagine . this is a movie you can trust .
1	the artwork is spectacular and unlike most animaton from japan , the characters move with grace and panache .
