# Supplementary material for: Analysis of the mixed teaching of college physical education based on the health big data and blockchain technology
Source: PeerJ Comput Sci. 2023 Jan 20;9:e1206. doi: 10.7717/peerj-cs.1206 (PMC10280178; doi:10.7717/peerj-cs.1206)
Supplement: Supplemental Information 2 [file peerj-cs-09-1206-s002.zip › data/mr/MR.task.test.labels]

0
0
0
1
0
1
1
0
1
1
0
1
0
0
1
0
0
0
1
0
1
0
1
0
1
1
0
1
0
1
1
0
0
1
0
1
1
0
0
0
0
0
0
0
1
1
0
0
0
1
1
1
1
0
0
1
1
0
1
0
1
0
1
0
0
1
1
1
1
1
1
0
0
1
0
0
0
1
0
1
1
1
1
0
1
1
0
1
0
0
1
1
1
0
1
1
1
0
0
1
1
0
1
1
1
1
0
1
1
1
1
0
1
1
1
0
1
1
0
0
1
0
1
0
0
1
1
1
0
0
0
1
0
1
1
1
0
0
1
0
0
0
1
1
1
0
1
0
0
1
1
1
0
0
0
0
0
0
0
0
0
1
1
1
1
0
1
1
0
0
1
0
1
0
0
1
1
0
0
1
0
1
0
1
0
1
1
1
1
1
1
0
0
0
1
1
1
0
1
1
0
0
0
0
1
1
0
0
1
1
1
0
0
1
1
0
1
1
1
1
0
0
0
1
1
0
1
0
0
1
0
0
1
1
0
0
1
1
0
1
0
0
1
1
0
1
1
0
0
0
0
1
1
0
1
1
0
0
0
1
1
1
0
1
0
1
0
0
1
1
0
1
0
1
1
0
0
0
1
0
1
0
1
1
0
1
0
1
0
0
0
0
0
1
1
1
0
0
1
1
1
0
1
1
0
0
0
1
0
1
0
0
1
1
1
0
1
0
1
1
1
1
0
0
0
0
0
1
0
1
0
1
0
0
1
1
1
0
0
1
0
0
1
1
1
1
1
1
1
0
0
0
0
0
1
1
1
1
1
1
1
1
0
1
1
1
0
0
0
0
1
0
0
1
0
0
1
0
0
0
1
0
1
0
0
1
0
0
1
1
1
1
0
0
1
1
0
1
1
1
