# Supplementary material for: Analysis of the mixed teaching of college physical education based on the health big data and blockchain technology
Source: PeerJ Comput Sci. 2023 Jan 20;9:e1206. doi: 10.7717/peerj-cs.1206 (PMC10280178; doi:10.7717/peerj-cs.1206)
Supplement: Supplemental Information 2 [file peerj-cs-09-1206-s002.zip › data/mr/MR.task.train]

1	it's refreshing to see a romance this smart .
1	a gripping documentary that reveals how deep the antagonism lies in war-torn jerusalem .
1	but this is not a movie about an inhuman monster ; it's about a very human one .
1	[clooney's] debut can be accused of being a bit undisciplined , but it has a tremendous , offbeat sense of style and humor that suggests he was influenced by some of the filmmakers who have directed him , especially the coen brothers and steven soderbergh .
1	it's a feel-good movie about which you can actually feel good .
0	may cause you to bite your tongue to keep from laughing at the ridiculous dialog or the oh-so convenient plot twists .
0	something akin to a japanese alice through the looking glass , except that it seems to take itself far more seriously .
0	. . . just a big mess of a movie , full of images and events , but no tension or surprise .
1	' . . . both hokey and super-cool , and definitely not in a hurry , so sit back , relax and have a few laughs while the little ones get a fuzzy treat . '
1	[leigh] has a true talent for drawing wrenching performances from his actors ( improvised over many months ) and for conveying the way tiny acts of kindness make ordinary life survivable .
1	it's plotless , shapeless -- and yet , it must be admitted , not entirely humorless . indeed , the more outrageous bits achieve a shock-you-into-laughter intensity of almost dadaist proportions .
0	much of what is meant to be 'inspirational' and 'uplifting' is simply distasteful to audiences not already sharing [the movie's] mindset .
1	even these tales of just seven children seem at times too many , although in reality they are not enough . every child's story is what matters . this film can only point the way -- but thank goodness for this signpost .
0	if this is an example of the type of project that robert redford's lab is willing to lend its imprimatur to , then perhaps it's time to rethink independent films .
0	as earnest as a community-college advertisement , american chai is enough to make you put away the guitar , sell the amp , and apply to medical school .
0	another big , dumb action movie in the vein of xxx , the transporter is riddled with plot holes big enough for its titular hero to drive his sleek black bmw through .
1	the old-world- meets-new mesh is incarnated in the movie's soundtrack , a joyful effusion of disco bollywood that , by the end of monsoon wedding , sent my spirit soaring out of the theater .
0	ultimately , jane learns her place as a girl , softens up and loses some of the intensity that made her an interesting character to begin with .
0	skillful as he is , mr . shyamalan is undone by his pretensions .
0	the movie turns out to be [assayas'] homage to the gallic 'tradition of quality , ' in all its fusty squareness .
1	a delectable and intriguing thriller filled with surprises , read my lips is an original . this is a story of two misfits who don't stand a chance alone , but together they are magnificent .
1	at times a bit melodramatic and even a little dated ( depending upon where you live ) , ignorant fairies is still quite good-natured and not a bad way to spend an hour or two .
1	the directive to protect the code at all costs also begins to blur as the importance of the man and the code merge
0	a decidedly mixed bag .
1	one thing you have to give them credit for : the message of the movie is consistent with the messages espoused in the company's previous video work .
1	leave it to john sayles to take on developers , the chamber of commerce , tourism , historical pageants , and commercialism all in the same movie . . . without neglecting character development for even one minute .
0	the code talkers deserved better than a hollow tribute .
0	buries an interesting storyline about morality and the choices we make underneath such a mountain of clich�s and borrowed images that it might more accurately be titled mr . chips off the old block .
1	while not for every taste , this often very funny collegiate gross-out comedy goes a long way toward restoring the luster of the national lampoon film franchise , too long reduced to direct-to-video irrelevancy .
0	whatever about warning kids about the dangers of ouija boards , someone should dispense the same advice to film directors .
0	if we're to slap protagonist genevieve leplouff because she's french , do we have that same option to slap her creators because they're clueless and inept ?
1	unlike most teen flicks , swimming takes its time to tell its story , casts mostly little-known performers in key roles , and introduces some intriguing ambiguity .
0	the setting turns out to be more interesting than any of the character dramas , which never reach satisfying conclusions .
0	yes , i have given this movie a rating of zero . but fans of the show should not consider this a diss . consider it 'perfection . '
1	insomnia loses points when it surrenders to a formulaic bang-bang , shoot-em-up scene at the conclusion . but the performances of pacino , williams , and swank keep the viewer wide-awake all the way through .
0	a few nonbelievers may rethink their attitudes when they see the joy the characters take in this creed , but skeptics aren't likely to enter the theater .
1	a weird , arresting little ride .
0	an instant candidate for worst movie of the year .
0	i'm not sure which is worse : the poor acting by the ensemble cast , the flat dialogue by vincent r . nebrida or the gutless direction by laurice guillen .
0	starts out mediocre , spirals downward , and thuds to the bottom of the pool with an utterly incompetent conclusion .
0	the actors pull out all the stops in nearly every scene , but to diminishing effect . the characters never change .
0	death might be a release .
1	sparkles in its deft portrait of tinseltown's seasoned veterans of gossip , wealth , paranoia , and celebrityhood .
1	recalls quiet freak-outs like l'avventura and repulsion .
0	a tough go , but leigh's depth and rigor , and his skill at inspiring accomplished portrayals that are all the more impressive for their lack of showiness , offsets to a notable degree the film's often-mined and despairing milieu .
1	. . . a solid , well-formed satire .
1	too sincere to exploit its subjects and too honest to manipulate its audience .
0	this is just lazy writing . even kids deserve better .
0	many of benjamins' elements feel like they've been patched in from an episode of miami vice .
1	it's good to see michael caine whipping out the dirty words and punching people in the stomach again .
0	queen of the damned as you might have guessed , makes sorry use of aaliyah in her one and only starring role -- she does little here but point at things that explode into flame .
0	i suspect that you'll be as bored watching morvern callar as the characters are in it . if you go , pack your knitting needles .
0	dilbert without the right-on satiric humor .
1	it's technically sumptuous but also almost wildly alive .
1	tadpole may be one of the most appealing movies ever made about an otherwise appalling , and downright creepy , subject -- a teenage boy in love with his stepmother .
0	suffers from over-familiarity since hit-hungry british filmmakers have strip-mined the monty formula mercilessly since 1997 .
1	slow and ponderous , but rohmer's drama builds to an intense indoor drama about compassion , sacrifice , and christian love in the face of political corruption .
1	as a science fiction movie , " minority report " astounds .
0	a compendium of solondz's own worst instincts in under 90 minutes .
1	a lovably old-school hollywood confection .
1	if you're in the right b-movie frame of mind , it may just scare the pants off you .
1	britney has been delivered to the big screen safe and sound , the way we like our 20-year-old superstar girls to travel on the fame freeway .
1	beating the austin powers films at their own game , this blaxploitation spoof downplays the raunch in favor of gags that rely on the strength of their own cleverness as opposed to the extent of their outrageousness .
1	the dragons are the real stars of reign of fire and you won't be disappointed .
1	in its treatment of the dehumanizing and ego-destroying process of unemployment , time out offers an exploration that is more accurate than anything i have seen in an american film .
0	borstal boy represents the worst kind of filmmaking , the kind that pretends to be passionate and truthful but is really frustratingly timid and soggy .
1	imagine o . henry's <b>the gift of the magi</b> relocated to the scuzzy underbelly of nyc's drug scene . merry friggin' christmas !
0	the overall feel of the film is pretty cheesy , but there's still a real sense that the star trek tradition has been honored as best it can , given the embarrassing script and weak direction .
0	while solondz tries and tries hard , storytelling fails to provide much more insight than the inside column of a torn book jacket .
0	the story alone could force you to scratch a hole in your head .
0	a crass and insulting homage to great films like some like it hot and the john wayne classics .
1	a powerful , inflammatory film about religion that dares to question an ancient faith , and about hatred that offers no easy , comfortable resolution .
0	chen films the resolutely downbeat smokers only with every indulgent , indie trick in the book .
1	a film that's flawed and brilliant in equal measure .
1	despite its title , punch-drunk love is never heavy-handed . the jabs it employs are short , carefully placed and dead-center .
0	this insufferable movie is meant to make you think about existential suffering . instead , it'll only put you to sleep .
1	runs on the pure adrenalin of pacino's performance .
1	an experience so engrossing it is like being buried in a new environment .
1	affirms the gifts of all involved , starting with spielberg and going right through the ranks of the players -- on-camera and off -- that he brings together .
1	it's got some pretentious eye-rolling moments and it didn't entirely grab me , but there's stuff here to like .
0	for all of the contemporary post-colonialist consciousness that kapur tries to bring to the four feathers , the oddest thing about the movie is how it winds up affirming the same damn moldy values the material has always held dear .
0	we get the comedy we settle for .
0	it's a barely tolerable slog over well-trod ground .
0	a hysterical yet humorless disquisition on the thin line between sucking face and literally sucking face .
0	the kids in the audience at the preview screening seemed bored , cheering the pratfalls but little else ; their parents , wise folks that they are , read books .
1	this fascinating experiment plays as more of a poetic than a strict reality , creating an intriguing species of artifice that gives the lady and the duke something of a theatrical air .
1	a winning and wildly fascinating work .
0	nothing about the film -- with the possible exception of elizabeth hurley's breasts -- is authentic .
0	the entire movie is so formulaic and forgettable that it's hardly over before it begins to fade from memory .
0	paxton's uneven directorial debut fails to unlock the full potential of what is in many ways a fresh and dramatically substantial spin on the genre .
1	the film fearlessly gets under the skin of the people involved . . . this makes it not only a detailed historical document , but an engaging and moving portrait of a subculture .
1	with spy kids 2 : the island of lost dreams , however , robert rodriguez adorns his family-film plot with an elegance and maturity that even most contemporary adult movies are lacking .
0	a 94-minute travesty of unparalleled proportions , writer-director parker seems to go out of his way to turn the legendary wit's classic mistaken identity farce into brutally labored and unfunny hokum .
1	inventive , fun , intoxicatingly sexy , violent , self-indulgent and maddening .
1	liotta put on 30 pounds for the role , and has completely transformed himself from his smooth , goodfellas image .
1	it is inspirational in characterizing how people from such diverse cultures share the same human and spiritual needs .
0	starts out ballsy and stylish but fails to keep it up and settles into clich�s .
0	interminably bleak , to say nothing of boring .
1	[gai] comes closer to any actress i can remember to personifying independence in its purest and , yes , most intimidating form .
0	hey everybody , wanna watch a movie in which a guy dressed as a children's party clown gets violently gang-raped ? i didn't think so .
0	there's a heavy stench of 'been there , done that' hanging over the film . it's everything you'd expect -- but nothing more .
0	these are textbook lives of quiet desperation .
1	alain choquart's camera barely stops moving , portraying both the turmoil of the time and giving conduct a perpetual sense of urgency , which , for a film that takes nearly three hours to unspool , is both funny and irritating .
0	. . . a bland , pretentious mess .
0	at a brief 42 minutes , we need more x and less blab .
0	stupid , infantile , redundant , sloppy , over-the-top , and amateurish . yep , it's " waking up in reno . " go back to sleep .
0	at some point , all this visual trickery stops being clever and devolves into flashy , vaguely silly overkill .
1	call me a wimp , but i cried , not once , but three times in this animated sweet film .
1	a richly imagined and admirably mature work from a gifted director who definitely has something on his mind .
1	functions as both a revealing look at the collaborative process and a timely , tongue-in-cheek profile of the corporate circus that is the recording industry in the current climate of mergers and downsizing .
1	run , don't walk , to see this barbed and bracing comedy on the big screen .
1	at its worst , the movie is pretty diverting ; the pity is that it rarely achieves its best .
0	writer/director burr steers emphasizes the q in quirky , with mixed results .
0	what with the incessant lounge music playing in the film's background , you may mistake love liza for an adam sandler chanukah song .
1	walter hill's undisputed is like a 1940s warner bros . b picture , and i mean that as a compliment .
0	i'd be hard pressed to think of a film more cloyingly sappy than evelyn this year .
1	a first-class , thoroughly involving b movie that effectively combines two surefire , beloved genres -- the prison flick and the fight film .
0	although there are several truly jolting scares , there's also an abundance of hackneyed dialogue and more silly satanic business than you can shake a severed limb at .
0	problem is , we have no idea what in creation is going on .
0	simplistic , silly and tedious .
0	not exaggerated enough to be a parody of gross-out flicks , college flicks , or even flicks in general . it merely indulges in the worst elements of all of them .
0	for a film about action , ultimate x is the gabbiest giant-screen movie ever , bogging down in a barrage of hype .
0	master of disguise runs for only 71 minutes and feels like three hours .
1	star wars is back in a major way .
1	on its own cinematic terms , it successfully showcases the passions of both the director and novelist byatt .
0	to say analyze that is de niro's best film since meet the parents sums up the sad state of his recent career .
0	we may never think of band camp as a geeky or nerdy thing again .
0	disturbingly superficial in its approach to the material .
1	has a solid emotional impact .
1	earnest , unsubtle and hollywood-predictable , green dragon is still a deeply moving effort to put a human face on the travail of thousands of vietnamese .
0	the only camouflage carvey should now be considering is a paper bag to wear over his head when he goes out into public , to avoid being recognized as the man who bilked unsuspecting moviegoers .
1	ferrara directs the entire film with the kind of detachment that makes any given frame look like a family's custom-made christmas card .
1	achieves a sort of filmic epiphany that revels in the true potential of the medium .
0	too simple for its own good .
1	elegant and eloquent [meditation] on death and that most elusive of passions , love .
1	bennett's naturalistic performance speaks volumes more truth than any 'reality' show , and anybody contemplating their own drastic life changes should watch some body first .
0	apparently , romantic comedy with a fresh point of view just doesn't figure in the present hollywood program .
0	there's just no currency in deriding james bond for being a clich�d , doddering , misogynistic boy's club .
1	even if it pushes its agenda too forcefully , this remains a film about something , one that attempts and often achieves a level of connection and concern .
0	an unbelievably stupid film , though occasionally fun enough to make you forget its absurdity .
1	spielberg is the rare director who does not want to invite viewers to gawk at or applaud his special effects . he just wants them to be part of the action , the wallpaper of his chosen reality . here , thankfully , they are .
0	long time dead ? not nearly long enough .
1	humorous and heartfelt , douglas mcgrath's version of 'nicholas nickleby' left me feeling refreshed and hopeful . not many movies have that kind of impact on me these days .
0	the concept is a hoot . the trailer is a riot . the movie is a dud .
0	i believe silberling had the best intentions here , but he just doesn't have the restraint to fully realize them .
0	plodding , peevish and gimmicky .
1	mr . deeds is sure to give you a lot of laughs in this simple , sweet and romantic comedy .
0	culkin exudes none of the charm or charisma that might keep a more general audience even vaguely interested in his bratty character .
1	it lets you brush up against the humanity of a psycho , without making him any less psycho .
0	this is a train wreck of an action film -- a stupefying attempt by the filmmakers to force-feed james bond into the mindless xxx mold and throw 40 years of cinematic history down the toilet in favor of bright flashes and loud bangs .
1	there is simply no doubt that this film asks the right questions at the right time in the history of our country .
1	like a poor man's you can count on me
0	shanghai ghetto should be applauded for finding a new angle on a tireless story , but you might want to think twice before booking passage .
0	its inescapable absurdities are tantamount to insulting the intelligence of anyone who hasn't been living under a rock ( since sept . 11 ) .
1	a brutally honest documentary about a much anticipated family reunion that goes wrong thanks to culture shock and a refusal to empathize with others .
1	if you've grown tired of going where no man has gone before , but several movies have - take heart . this is the best star trek movie in a long time .
1	i loved the look of this film .
1	when the movie mixes the cornpone and the cosa nostra , it finds a nice rhythm .
0	shallow , noisy and pretentious .
0	should have been worth cheering as a breakthrough but is devoid of wit and humor .
0	bad in such a bizarre way that it's almost worth seeing , if only to witness the crazy confluence of purpose and taste .
1	you wouldn't want to live waydowntown , but it is a hilarious place to visit .
0	schaefer's . . . determination to inject farcical raunch . . . drowns out the promise of the romantic angle .
0	a mean-spirited film made by someone who surely read the catcher in the rye but clearly suffers from dyslexia
1	it's an experience in understanding a unique culture that is presented with universal appeal .
1	highly engaging .
0	it's not that waiting for happiness is a bad film , because it isn't . it's just incredibly dull .
0	a clash between the artificial structure of the story and the more contemporary , naturalistic tone of the film . . .
0	nervous breakdowns are not entertaining .
0	the lower your expectations , the more you'll enjoy it .
0	. . . stumbles over every cheap trick in the book trying to make the outrage come even easier .
1	uplifting , funny and wise .
0	there seems to be no clear path as to where the story's going , or how long it's going to take to get there .
0	overburdened with complicated plotting and banal dialogue
1	anchored by a terrific performance by abbass , satin rouge shows that the idea of women's self-actualization knows few continental divides .
0	. . . tackling a low-budget movie in which inexperienced children play the two main characters might not be the best way to cut your teeth in the film industry .
0	a rambling ensemble piece with loosely connected characters and plots that never quite gel .
0	[u]nrelentingly stupid .
0	harvard man is a semi-throwback , a reminiscence without nostalgia or sentimentality .
0	muddled , melodramatic paranormal romance is an all-time low for kevin costner .
0	harris is supposed to be the star of the story , but comes across as pretty dull and wooden .
0	there's no disguising this as one of the worst films of the summer . or for the year , for that matter .
0	done in mostly by a weak script that can't support the epic treatment .
1	a fascinating and fun film .
1	beresford nicely mixes in as much humor as pathos to take us on his sentimental journey of the heart . it really is a shame that more won't get an opportunity to embrace small , sweet 'evelyn . '
0	strong filmmaking requires a clear sense of purpose , and in that oh-so-important category , the four feathers comes up short .
0	fear dot com is more frustrating than a modem that disconnects every 10 seconds .
1	this is not an easy film . but it could be , by its art and heart , a necessary one .
0	white hasn't developed characters so much as caricatures , one-dimensional buffoons that get him a few laughs but nothing else .
1	has a plot full of twists upon knots . . . and a nonstop parade of mock-tarantino scuzbag types that starts out clever but veers into overkill .
0	it's deep-sixed by a compulsion to catalog every bodily fluids gag in there's something about mary and devise a parallel clone-gag .
0	when cowering and begging at the feet a scruffy giannini , madonna gives her best performance since abel ferrara had her beaten to a pulp in his dangerous game .
0	plodding , poorly written , murky and weakly acted , the picture feels as if everyone making it lost their movie mojo .
0	it's just plain boring .
0	black-and-white and unrealistic .
0	city by the sea is the cinematic equivalent of defensive driving : it's careful , conscientious and makes no major mistakes . but what saves lives on the freeway does not necessarily make for persuasive viewing .
0	a humorless journey into a philosophical void .
1	the bourne identity shouldn't be half as entertaining as it is , but director doug liman and his colleagues have managed to pack it with enough action to satisfy the boom-bam crowd without a huge sacrifice of character and mood .
1	the production has been made with an enormous amount of affection , so we believe these characters love each other .
0	to call the other side of heaven " appalling " would be to underestimate just how dangerous entertainments like it can be .
1	as they used to say in the 1950s sci-fi movies , signs is a tribute to shyamalan's gifts , which are such that we'll keep watching the skies for his next project .
0	the thriller side of this movie is falling flat , as the stalker doesn't do much stalking , and no cop or lawyer grasps the concept of actually investigating the case .
0	the tuxedo miscalculates badly by forcing the star to play second fiddle to the dull effects that allow the suit to come to life .
1	foster breathes life into a roll that could have otherwise been bland and run of the mill .
1	[ramsay] visually transforms the dreary expanse of dead-end distaste the characters inhabit into a poem of art , music and metaphor .
0	self-congratulatory , misguided , and ill-informed , if nonetheless compulsively watchable .
0	this is the first film i've ever seen that had no obvious directing involved .
1	the film reminds me of a vastly improved germanic version of my big fat greek wedding -- with better characters , some genuine quirkiness and at least a measure of style . the difference is that i truly enjoyed most of mostly martha while i ne
0	mildly entertaining .
0	expanded to 65 minutes for theatrical release , it still feels somewhat unfinished .
0	it's not too fast and not too slow . it's not too racy and it's not too offensive . it's not too much of anything .
1	move over bond ; this girl deserves a sequel .
1	the entire movie has a truncated feeling , but what's available is lovely and lovable .
0	one of those films that started with a great premise and then just fell apart .
0	new best friend shouldn't have gone straight to video ; it should have gone straight to a mystery science theater 3000 video .
0	a good-looking but ultimately pointless political thriller with plenty of action and almost no substance .
0	the movie is gorgeously made , but it is also somewhat shallow and art-conscious .
1	metaphors abound , but it is easy to take this film at face value and enjoy its slightly humorous and tender story .
1	time changer may not be the most memorable cinema session but its profound self-evaluation message about our fragile existence and the absence of spiritual guidance should at least invade an abundance of mindsets
0	no better or worse than 'truth or consequences , n . m . ' or any other interchangeable actioner with imbecilic mafia toolbags botching a routine assignment in a western backwater .
0	what you end up getting is the vertical limit of surfing movies - memorable stunts with lots of downtime in between .
1	a fine production with splendid singing by angela gheorghiu , ruggero raimondi , and roberto alagna .
0	characters wander into predictably treacherous situations even though they should know better .
1	the story loses its bite in a last-minute happy ending that's even less plausible than the rest of the picture . much of the way , though , this is a refreshingly novel ride .
1	berry's saucy , full-bodied performance gives this aging series a much needed kick , making " die another day " one of the most entertaining bonds in years
1	the movie's captivating details are all in the performances , from foreman's barking-mad taylor to thewlis's smoothly sinister freddie and bettany/mcdowell's hard-eyed gangster .
1	disney has always been hit-or-miss when bringing beloved kids' books to the screen . . . tuck everlasting is a little of both .
0	bears resemblance to , and shares the weaknesses of , too many recent action-fantasy extravaganzas in which special effects overpower cogent story-telling and visual clarity during the big action sequences .
0	the doofus-on- the-loose banter of welcome to collinwood has a cocky , after-hours loopiness to it . and as with most late-night bull sessions , eventually the content isn't nearly as captivating as the rowdy participants think it is .
0	when seagal appeared in an orange prison jumpsuit , i wanted to stand up in the theater and shout , 'hey , kool-aid ! '
0	uzumaki's interesting social parallel and defiant aesthetic seems a prostituted muse . . .
0	lame sweet home leaves no southern stereotype unturned .
1	lacks the inspiration of the original and has a bloated plot that stretches the running time about 10 minutes past a child's interest and an adult's patience . but it also has many of the things that made the first one charming .
0	by the final whistle you're convinced that this mean machine was a decent tv outing that just doesn't have big screen magic .
1	one scarcely needs the subtitles to enjoy this colorful action farce .
1	cusack's just brilliant in this .
0	cheap , vulgar dialogue and a plot that crawls along at a snail's pace .
0	. . . while the humor aspects of 'jason x' were far more entertaining than i had expected , everything else about the film tanks .
0	a frantic search for laughs , with a hit-to-miss ratio that doesn't exactly favour the audience .
1	has enough wit , energy and geniality to please not only the fanatical adherents on either side , but also people who know nothing about the subject and think they're not interested .
1	there is no substitute for on-screen chemistry , and when friel pulls the strings that make williams sink into melancholia , the reaction in williams is as visceral as a gut punch .
1	the film sometimes flags . . . but there is enough secondary action to keep things moving along at a brisk , amusing pace .
0	'lovely and amazing , ' unhappily , is neither . . . excessively strained and contrived .
0	stirs potentially enticing ingredients into an uneasy blend of ghost and close encounters of the third kind .
1	although olivier assayas' elegantly appointed period drama seems , at times , padded with incident in the way of a too-conscientious adaptation . . . its three-hour running time plays closer to two .
0	national lampoon's van wilder could be the worst thing to come out of national lampoon since class reunion
0	too bad maggio couldn't come up with a better script .
0	madonna has made herself over so often now , there's apparently nothing left to work with , sort of like michael jackson's nose .
0	by the end of it all i sort of loved the people onscreen , even though i could not stand them . perhaps the film should be seen as a conversation starter . it's not an easy one to review .
1	he's the scariest guy you'll see all summer .
1	. . . a poignant and powerful narrative that reveals that reading writing and arithmetic are not the only subjects to learn in life .
1	secret ballot is a funny , puzzling movie ambiguous enough to be engaging and oddly moving .
1	i've yet to find an actual vietnam war combat movie actually produced by either the north or south vietnamese , but at least now we've got something pretty damn close .
0	its juxtaposition of overwrought existentialism and stomach-churning gore will have you forever on the verge of either cracking up or throwing up .
0	[serry] wants to blend politics and drama , an admirable ambition . it's too bad that the helping hand he uses to stir his ingredients is also a heavy one .
1	[ferrera] has the charisma of a young woman who knows how to hold the screen .
0	the film boasts at least a few good ideas and features some decent performances , but the result is disappointing .
0	there are touching moments in etoiles , but for the most part this is a dull , dour documentary on what ought to be a joyful or at least fascinating subject .
1	the rock is destined to be the 21st century's new " conan " and that he's going to make a splash even greater than arnold schwarzenegger , jean-claud van damme or steven segal .
1	ok arthouse . the power of this script , and the performances that come with it , is that the whole damned thing didn't get our moral hackles up .
0	after collateral damage , you might imagine that most every aggrieved father clich� has been unturned . but no .
0	this directorial debut from music video show-off higuchinsky is all flash .
1	a triumph , a film that hews out a world and carries us effortlessly from darkness to light .
0	they kept much of the plot but jettisoned the stuff that would make this a moving experience for people who haven't read the book .
0	slap her - she's not funny ! no french people were harmed during the making of this movie , but they were insulted and the audience was put through torture for an hour and a half .
0	the problem with all of this : it's not really funny .
0	when the plot kicks in , the film loses credibility .
0	a smug and convoluted action-comedy that doesn't allow an earnest moment to pass without reminding audiences that it's only a movie .
1	a behind the scenes look at the training and dedication that goes into becoming a world-class fencer and the champion that's made a difference to nyc inner-city youth .
1	if ayurveda can help us return to a sane regimen of eating , sleeping and stress-reducing contemplation , it is clearly a good thing .
1	perhaps the grossest movie ever made . funny , though .
1	a thoughtful , reverent portrait of what is essentially a subculture , with its own rules regarding love and family , governance and hierarchy .
0	seagal is painfully foolish in trying to hold onto what's left of his passe' chopsocky glory .
0	some of it is clever , but it is never melodic/
1	entertaining despite its one-joke premise with the thesis that women from venus and men from mars can indeed get together .
0	a sloppy slapstick throwback to long gone bottom-of-the-bill fare like the ghost and mr . chicken .
0	yet another self-consciously overwritten story about a rag-tag bunch of would-be characters that team up for a can't-miss heist -- only to have it all go wrong .
1	a fast paced and suspenseful argentinian thriller about the shadow side of play .
0	is it really an advantage to invest such subtlety and warmth in an animatronic bear when the humans are acting like puppets ?
1	i am highly amused by the idea that we have come to a point in society where it has been deemed important enough to make a film in which someone has to be hired to portray richard dawson .
1	shanghai ghetto may not be as dramatic as roman polanski's the pianist , but its compassionate spirit soars every bit as high .
0	dolman confines himself to shtick and sentimentality -- the one bald and the other sloppy .
1	photographed with melancholy richness and eloquently performed yet also decidedly uncinematic .
1	the film delivers not just the full assault of reno's immense wit and insight , but a time travel back to what it felt like during those unforgettably uncertain days .
0	what puzzles me is the lack of emphasis on music in britney spears' first movie .
0	on the whole , the movie lacks wit , feeling and believability to compensate for its incessant coarseness and banality .
0	such a fine idea for a film , and such a stultifying , lifeless execution .
1	if a horror movie's primary goal is to frighten and disturb , then they works spectacularly well . . . a shiver-inducing , nerve-rattling ride .
0	gangs of new york is an unapologetic mess , whose only saving grace is that it ends by blowing just about everything up .
0	another in-your-face wallow in the lower depths made by people who have never sung those blues .
1	the riveting performances by the incredibly flexible cast make love a joy to behold .
0	blessed with a searing lead performance by ryan gosling ( murder by numbers ) , the movie is powerful and provocative . it's also built on a faulty premise , one it follows into melodrama and silliness .
0	imagine a really bad community theater production of west side story without the songs .
1	a solid cast , assured direction and complete lack of modern day irony .
1	never mind whether you buy the stuff about barris being a cia hit man . the kooky yet shadowy vision clooney sustains throughout is daring , inventive and impressive .
0	if you're not the target demographic . . . this movie is one long chick-flick slog .
1	the film sounds like the stuff of lurid melodrama , but what makes it interesting as a character study is the fact that the story is told from paul's perspective .
0	even if you feel like you've seen this movie a thousand times before , it is kind of enjoyable thanks mainly to belushi's easy-going likableness .
1	a mildly enjoyable if toothless adaptation of a much better book .
0	the irony is that this film's cast is uniformly superb ; their performances could have -- should have -- been allowed to stand on their own .
0	harrison's flowers puts its heart in the right place , but its brains are in no particular place at all .
1	the bai brothers have taken an small slice of history and opened it up for all of us to understand , and they've told a nice little story in the process .
0	with its hints of a greater intelligence lurking somewhere , the ring makes its stupidity more than obvious . it's painful .
0	it takes a strange kind of laziness to waste the talents of robert forster , anne meara , eugene levy , and reginald veljohnson all in the same movie .
0	i'm giving it thumbs down due to the endlessly repetitive scenes of embarrassment . there's got to be a more graceful way of portraying the devastation of this disease .
0	k-19 exploits our substantial collective fear of nuclear holocaust to generate cheap hollywood tension .
0	some motion pictures portray ultimate passion ; others create ultimate thrills . men in black ii achieves ultimate insignificance -- it's the sci-fi comedy spectacle as whiffle-ball epic .
1	elegant , mannered and teasing .
1	while this movie , by necessity , lacks fellowship's heart , two towers outdoes its spectacle .
1	the most brilliant work in this genre since the 1984 uncut version of sergio leone's flawed but staggering once upon a time in america .
0	'dragonfly' is a movie about a bus wreck that turns into a film wreck .
1	the best didacticism is one carried by a strong sense of humanism , and bertrand tavernier's oft-brilliant safe conduct ( " laissez-passer " ) wears its heart on its sleeve .
0	shyamalan should stop trying to please his mom .
1	here's yet another studio horror franchise mucking up its storyline with glitches casual fans could correct in their sleep . but taken as a stylish and energetic one-shot , the queen of the damned cannot be said to suck .
1	judith and zaza's extended bedroom sequence . . . is so intimate and sensual and funny and psychologically self-revealing that it makes most of what passes for sex in the movies look like cheap hysterics .
0	the title helpfully offers the most succinct review of it you'll read anywhere .
1	daringly perceptive , taut , piercing and feisty , biggie and tupac is undeniably subversive and involving in its bold presentation .
1	'like a child with an important message to tell . . . [skins'] faults are easy to forgive because the intentions are lofty . '
0	the movie's something-borrowed construction feels less the product of loving , well integrated homage and more like a mere excuse for the wan , thinly sketched story . killing time , that's all that's going on here .
0	this movie is so bad , that it's almost worth seeing because it's so bad .
0	the script has less spice than a rat burger and the rock's fighting skills are more in line with steven seagal .
1	intimate and panoramic .
0	i've never seen ( a remake ) do anything as stomach-turning as the way adam sandler's new movie rapes , pillages and incinerates frank capra's classic . . .
0	the film never gets over its own investment in conventional arrangements , in terms of love , age , gender , race , and class .
1	a sloppy , amusing comedy that proceeds from a stunningly unoriginal premise .
1	girls gone wild and gone civil again
0	the pacing is deadly , the narration helps little and naipaul , a juicy writer , is negated .
1	this is not a retread of " dead poets' society . "
0	there are weird resonances between actor and role here , and they're not exactly flattering .
0	it appears to have been made by people to whom the idea of narrative logic or cohesion is an entirely foreign concept .
0	the film is ultimately about as inspiring as a hallmark card .
1	if your taste runs to 'difficult' films you absolutely can't miss it .
0	an inept , tedious spoof of '70s kung fu pictures , it contains almost enough chuckles for a three-minute sketch , and no more .
1	[cho's face is] an amazing slapstick instrument , creating a scrapbook of living mug shots .
0	life or something like it has its share of high points , but it misses too many opportunities .
0	visually sumptuous but intellectually stultifying .
1	film can't quite maintain its initial momentum , but remains sporadically funny throughout .
1	it's a familiar story , but one that is presented with great sympathy and intelligence .
0	a film without surprise geared toward maximum comfort and familiarity .
1	although estela bravo's documentary is cloyingly hagiographic in its portrait of cuban leader fidel castro , it's still a guilty pleasure to watch .
1	it's worth seeing just on the basis of the wisdom , and at times , the startling optimism , of the children .
0	this is as lax and limp a comedy as i've seen in a while , a meander through worn-out material .
1	this harrowing journey into combat hell vividly captures the chaotic insanity and personal tragedies that are all too abundant when human hatred spews forth unchecked .
1	it's refreshing to see a movie that embraces its old-fashioned themes and in the process comes out looking like something wholly original .
1	hey , happy ! is many things -- stoner midnight flick , sci-fi deconstruction , gay fantasia -- but above all it's a love story as sanguine as its title .
1	look , this is a terrific flick replete with dazzling camera-work , dancing and music .
1	what makes the movie special is its utter sincerity .
1	a manically generous christmas vaudeville .
1	does point the way for adventurous indian filmmakers toward a crossover into nonethnic markets .
1	you may leave the theater with more questions than answers , but darned if your toes won't still be tapping .
1	quitting delivers a sucker-punch , and its impact is all the greater beause director zhang's last film , the cuddly shower , was a non-threatening multi-character piece centered around a public bath house .
0	cry havoc and let slip the dogs of cheese , indeed .
0	the twist that ends the movie is the one with the most emotional resonance , but twists are getting irritating , and this is the kind of material where the filmmakers should be very careful about raising eyebrows .
0	peralta's mythmaking could have used some informed , adult hindsight .
0	[w]hile long on amiable monkeys and worthy environmentalism , jane goodall's wild chimpanzees is short on the thrills the oversize medium demands .
1	by the time it ends in a rush of sequins , flashbulbs , blaring brass and back-stabbing babes , it has said plenty about how show business has infiltrated every corner of society -- and not always for the better .
1	the unique niche of self-critical , behind-the-scenes navel-gazing kaufman has carved from orleans' story and his own infinite insecurity is a work of outstanding originality .
0	sorority boys , which is as bad at it is cruel , takes every potential laugh and stiletto-stomps the life out of it .
0	an even more predictable , cliche-ridden endeavor than its predecessor .
1	far from heaven is a dazzling conceptual feat , but more than that , it's a work of enthralling drama .
0	the angst-ridden , affluent slacker characters are more grating than engaging .
1	a french film with a more down-home flavor .
0	to better understand why this didn't connect with me would require another viewing , and i won't be sitting through this one again . . . that in itself is commentary enough .
0	it's definitely not made for kids or their parents , for that matter , and i think even fans of sandler's comic taste may find it uninteresting .
0	ararat feels like a book report
1	a decided lack of spontaneity in its execution and a dearth of real poignancy in its epiphanies .
0	though it inspires some ( out-of-field ) creative thought , the film is -- to its own detriment -- much more a cinematic collage than a polemical tract .
0	what remains is a variant of the nincompoop benigni persona , here a more annoying , though less angry version of the irresponsible sandlerian manchild , undercut by the voice of the star of road trip .
1	uses sharp humor and insight into human nature to examine class conflict , adolescent yearning , the roots of friendship and sexual identity .
1	though this film can be clumsy , its ambitions are equally -- and admirably -- uncommercial .
0	i'd give real money to see the perpetrators of chicago torn apart by dingoes .
0	woody allen used to ridicule movies like hollywood ending . now he makes them .
0	the movie straddles the fence between escapism and social commentary , and on both sides it falls short .
1	the evocative imagery and gentle , lapping rhythms of this film are infectious -- it gets under our skin and draws us in long before the plot kicks into gear .
0	one senses in world traveler and in his earlier film that freundlich bears a grievous but obscure complaint against fathers , and circles it obsessively , without making contact .
0	this angst-ridden territory was covered earlier and much better in ordinary people .
0	one key problem with these ardently christian storylines is that there is never any question of how things will turn out .
1	an original and highly cerebral examination of the psychopathic mind
0	borrows from other movies like it in the most ordinary and obvious fashion .
0	lyne's latest , the erotic thriller unfaithful , further demonstrates just how far his storytelling skills have eroded .
0	choppy editing and too many repetitive scenes spoil what could have been an important documentary about stand-up comedy .
0	it's a documentary that says that the alternate sexuality meant to set you free may require so much relationship maintenance that celibacy can start looking good .
1	max pokes , provokes , takes expressionistic license and hits a nerve . . . as far as art is concerned , it's mission accomplished .
0	his [nelson's] screenplay needs some serious re-working to show more of the dilemma , rather than have his characters stage shouting matches about it .
0	unfortunately , one hour photo lives down to its title . thanks largely to williams , all the interesting developments are processed in 60 minutes -- the rest is just an overexposed waste of film .
1	it's hard to fairly judge a film like ringu when you've seen the remake first . many of the effective horror elements are dampened through familiarity , [yet] are worthwhile .
0	made with no discernible craft and monstrously sanctimonious in dealing with childhood loss .
0	. . . hokey art house pretension .
0	i think it was plato who said , 'i think , therefore i know better than to rush to the theatre for this one . '
0	the metaphors are provocative , but too often , the viewer is left puzzled by the mechanics of the delivery .
0	a pleasant and engaging enough sit , but in trying to have the best of both worlds it ends up falling short as a whole .
0	the impact of the armenian genocide is diluted by too much stage business in the modern day .
1	like any good romance , son of the bride , proves it's never too late to learn .
1	if a big musical number like 'praise the lord , he's the god of second chances' doesn't put you off , this will be an enjoyable choice for younger kids .
0	normally , rohmer's talky films fascinate me , but when he moves his setting to the past , and relies on a historical text , he loses the richness of characterization that makes his films so memorable .
0	like being invited to a classy dinner soiree and not knowing anyone . you leave the same way you came -- a few tasty morsels under your belt , but no new friends .
0	when a film is created solely because it's a marketable product , soulless and ugly movies like this are the result . let your silly childhood nostalgia slumber unmolested .
0	for a shoot-'em-up , ballistic is oddly lifeless .
1	fans of nijinsky will savor every minute of cox's work .
0	i'm convinced i could keep a family of five blind , crippled , amish people alive in this situation better than these british soldiers do at keeping themselves kicking .
0	shunji iwai's all about lily chou chou is a beautifully shot , but ultimately flawed film about growing up in japan .
0	the documentary does little , apart from raising the topic , to further stoke the conversation .
1	it's quite diverting nonsense .
0	video games are more involving than this mess .
0	comes off like a bad imitation of the bard .
1	it's the cinematic equivalent of a good page-turner , and even if it's nonsense , its claws dig surprisingly deep .
0	howard conjures the past via surrealist flourishes so overwrought you'd swear he just stepped out of a bu�uel retrospective .
0	you'll just have your head in your hands wondering why lee's character didn't just go to a bank manager and save everyone the misery .
0	it's as if you're watching a movie that was made in 1978 but not released then because it was so weak , and it has been unearthed and released now , when it has become even weaker .
1	though mama takes a bit too long to find its rhythm and a third-act plot development is somewhat melodramatic , its ribald humor and touching nostalgia are sure to please anyone in search of a jules and jim for the new millennium .
1	i had more fun watching spy than i had with most of the big summer movies .
0	the movie certainly has its share of clever moments and biting dialogue , but there's just not much lurking below its abstract surface .
1	earns its laughs from stock redneck 'types' and from the many , many moments when we recognize even without the elizabethan prose , the play behind the thing .
1	[fiji diver rusi vulakoro and the married couple howard and michelle hall] show us the world they love and make us love it , too .
0	ultimately , the film never recovers from the clumsy clich� of the ugly american abroad , and the too-frosty exterior ms . paltrow employs to authenticate her british persona is another liability .
0	see clockstoppers if you have nothing better to do with 94 minutes . but be warned , you too may feel time has decided to stand still . or that the battery on your watch has died .
0	earnest but earthbound . . . a slow , soggy , soporific , visually dank crime melodrama/character study that would be more at home on the small screen but for its stellar cast .
1	what really surprises about wisegirls is its low-key quality and genuine tenderness .
1	despite its shortcomings , girls can't swim represents an engaging and intimate first feature by a talented director to watch , and it's a worthy entry in the french coming-of-age genre .
0	i found it slow , predictable and not very amusing .
0	loud , chaotic and largely unfunny .
1	even with all those rough edges safely sanded down , the american insomnia is still pretty darned good .
0	the type of dumbed-down exercise in stereotypes that gives the [teen comedy] genre a bad name .
0	several uninteresting , unlikeable people do bad things to and with each other in " unfaithful . " why anyone who is not a character in this movie should care is beyond me .
1	this film seems thirsty for reflection , itself taking on adolescent qualities .
1	highly recommended as an engrossing story about a horrifying historical event and the elements which contributed to it .
0	never inspires more than an interested detachment .
1	what the film lacks in general focus it makes up for in compassion , as corcuera manages to find the seeds of hope in the form of collective action .
1	scherfig , the writer-director , has made a film so unabashedly hopeful that it actually makes the heart soar . yes , soar .
1	a thinly veiled look at different aspects of chinese life clashing with each other .
1	all the pieces fall together without much surprise , but little moments give it a boost .
1	'tobey maguire is a poster boy for the geek generation . '
1	sam jones became a very lucky filmmaker the day wilco got dropped from their record label , proving that one man's ruin may be another's fortune .
0	meandering , sub-aquatic mess : it's so bad it's good , but only if you slide in on a freebie .
1	blade ii merges bits and pieces from fighting games , wire fu , horror movies , mystery , james bond , wrestling , sci-fi and anime into one big bloody stew .
0	the film ultimately offers nothing more than people in an urban jungle needing other people to survive . . .
1	exactly what its title implies : lusty , boisterous and utterly charming .
1	garcia and the other actors help make the wobbly premise work .
1	with elements cribbed from lang's metropolis , welles' kane , and eisenstein's potemkin , the true wonder of rintar�'s metropolis is the number of lasting images all its own .
0	this is sandler running on empty , repeating what he's already done way too often .
0	i found the movie as divided against itself as the dysfunctional family it portrays .
0	director brian levant , who never strays far from his sitcom roots , skates blithely from one implausible situation to another , pausing only to tie up loose ends with more bows than you'll find on a french poodle .
0	manages to show life in all of its banality when the intention is quite the opposite .
1	australian filmmaker david flatman uses the huge-screen format to make an old-fashioned nature film that educates viewers with words and pictures while entertaining them .
0	opera on film is never satisfactory . the art demands live viewing . the innate theatrics that provide its thrills and extreme emotions lose their luster when flattened onscreen .
0	this one is definitely one to skip , even for horror movie fanatics .
1	energetic and boldly provocative .
0	to show these characters in the act and give them no feelings of remorse -- and to cut repeatedly to the flashback of the original rape -- is overkill to the highest degree .
1	simple , poignant and leavened with humor , it's a film that affirms the nourishing aspects of love and companionship .
1	demonstrates the unusual power of thoughtful , subjective filmmaking .
0	even as lame horror flicks go , this is lame .
1	superior genre storytelling , which gets under our skin simply by crossing the nuclear line .
1	raimi and his team couldn't have done any better in bringing the story of spider-man to the big screen .
0	the issues are presented in such a lousy way , complete with some of the year's ( unintentionally ) funniest moments , that it's impossible to care .
0	hey arnold ! the movie could have been made 40 years ago , and parents' appreciation of it may depend on whether they consider that a good thing .
0	i'm sorry to say that this should seal the deal - arnold is not , nor will he be , back .
1	a real movie , about real people , that gives us a rare glimpse into a culture most of us don't know .
0	much of the digitally altered footage appears jagged , as if filmed directly from a television monitor , while the extensive use of stock footage quickly becomes a tiresome clich� .
1	it's a fine , old-fashioned-movie movie , which is to say it's unburdened by pretensions to great artistic significance .
1	a refreshing change from the usual whoopee-cushion effort aimed at the youth market .
1	just as moving , uplifting and funny as ever .
1	a muddle splashed with bloody beauty as vivid as any scorsese has ever given us .
0	nicholas nickleby celebrates the human spirit with such unrelenting dickensian decency that it turned me ( horrors ! ) into scrooge .
1	although it doesn't always hang together -- violence and whimsy don't combine easily -- " cherish " certainly isn't dull .
1	now as a former gong show addict , i'll admit it , my only complaint is that we didn't get more re-creations of all those famous moments from the show .
0	from the choppy editing to the annoying score to 'special effects' by way of replacing objects in a character's hands below the camera line , " besotted " is misbegotten
0	. . . they missed the boat .
1	fulfills the minimum requirement of disney animation .
1	u . s . audiences may find [attal and gainsbourg's] unfamiliar personas give the film an intimate and quaint reality that is a little closer to human nature than what hollywood typically concocts .
1	an amazing and incendiary movie that dives straight into the rough waters of contradiction .
1	if anything , the film is doing something of a public service -- shedding light on a group of extremely talented musicians who might otherwise go unnoticed and underappreciated by music fans .
1	the appearance of treebeard and gollum's expanded role will either have you loving what you're seeing , or rolling your eyes . i loved it ! gollum's 'performance' is incredible !
1	for the most part , it's a work of incendiary genius , steering clear of knee-jerk reactions and quick solutions .
0	starts promisingly but disintegrates into a dreary , humorless soap opera .
0	. . . a rather bland affair .
0	even legends like alfred hitchcock and john huston occasionally directed trifles . . . so it's no surprise to see a world-class filmmaker like zhang yimou behind the camera for a yarn that's ultimately rather inconsequential .
1	the hot topics of the plot are relegated to the background -- a welcome step forward from the sally jesse raphael atmosphere of films like philadelphia and american beauty .
0	the only type of lives this glossy comedy-drama resembles are ones in formulaic mainstream movies .
1	director of photography benoit delhomme shot the movie in delicious colors , and the costumes and sets are grand .
0	the master of disaster - it's a piece of dreck disguised as comedy .
0	this mild-mannered farce , directed by one of its writers , john c . walsh , is corny in a way that bespeaks an expiration date passed a long time ago .
1	it is hard not to be especially grateful for freedom after a film like this .
1	a difficult but worthy film that bites off more than it can chew by linking the massacre of armenians in 1915 with some difficult relationships in the present .
1	[cuar�n has] created a substantive movie out of several cliched movie structures : the road movie , the coming-of-age movie , and the teenage sex comedy .
1	at its best , this is grand-scale moviemaking for a larger-than-life figure , an artist who has been awarded mythic status in contemporary culture .
0	feels like the grittiest movie that was ever made for the lifetime cable television network .
1	its adult themes of familial separation and societal betrayal are head and shoulders above much of the director's previous popcorn work .
1	ratliff's two previous titles , plutonium circus and purgatory county show his penchant for wry , contentious configurations , and this film is part of that delicate canon .
1	it just may inspire a few younger moviegoers to read stevenson's book , which is a treasure in and of itself .
1	this is a movie full of grace and , ultimately , hope .
1	very predictable but still entertaining
1	here , adrian lyne comes as close to profundity as he is likely to get .
0	a sour attempt at making a farrelly brothers-style , down-and-dirty laugher for the female set .
0	cedar somewhat defuses this provocative theme by submerging it in a hoary love triangle .
1	while the path may be familiar , first-time director denzel washington and a top-notch cast manage to keep things interesting .
1	a miniscule little bleep on the film radar , but one that many more people should check out
1	a poignant , artfully crafted meditation on mortality .
0	a lightweight , uneven action comedy that freely mingles french , japanese and hollywood cultures .
0	choppy , overlong documentary about 'the lifestyle . '
0	between bedroom scenes , viewers may find themselves wishing they could roll over and take a nap .
0	there's only one way to kill michael myers for good : stop buying tickets to these movies .
0	it's never a good sign when a film's star spends the entirety of the film in a coma . it's a worse sign when you begin to envy her condition .
1	[d]oesn't bother being as cloying or preachy as equivalent evangelical christian movies -- maybe the filmmakers know that the likely audience will already be among the faithful .
0	build some robots , haul 'em to the theatre with you for the late show , and put on your own mystery science theatre 3000 tribute to what is almost certainly going to go down as the worst -- and only -- killer website movie of this or any other year .
1	if you ever wondered what it would be like to be smack in the middle of a war zone armed with nothing but a camera , this oscar-nominated documentary takes you there .
0	qualities that were once amusing are becoming irritating .
1	i had a dream that a smart comedy would come along to rescue me from a summer of teen-driven , toilet-humor codswallop , and its name was earnest .
1	i walked away from this new version of e . t . just as i hoped i would -- with moist eyes .
0	this may be the dumbest , sketchiest movie on record about an aspiring writer's coming-of-age .
1	a tremendous piece of work .
1	who is the audience for cletis tout ? anybody who enjoys quirky , fun , popcorn movies with a touch of silliness and a little bloodshed .
1	a fascinating case study of flower-power liberation -- and the price that was paid for it .
0	with its dogged hollywood naturalism and the inexorable passage of its characters toward sainthood , windtalkers is nothing but a sticky-sweet soap .
0	it's hampered by a lifetime-channel kind of plot and a lead actress who is out of her depth .
1	the disarming cornball atmosphere has a way of infecting the entire crowd as the film rolls on .
0	boyd's screenplay ( co-written with guardian hack nick davies ) has a florid turn of phrase that owes more to guy ritchie than the bard of avon .
1	there are a few stabs at absurdist comedy . . . but mostly the humor is of the sweet , gentle and occasionally cloying kind that has become an iranian specialty .
0	an awkward hybrid of genres that just doesn't work .
0	with the dog days of august upon us , think of this dog of a movie as the cinematic equivalent of high humidity .
0	the movie is a lumbering load of hokum but . . . it's at least watchable .
0	though catch me if you can isn't badly made , the fun slowly leaks out of the movie .
0	benigni presents himself as the boy puppet pinocchio , complete with receding hairline , weathered countenance and american breckin meyer's ridiculously inappropriate valley boy voice .
1	both flawed and delayed , martin scorcese's gangs of new york still emerges as his most vital work since goodfellas .
1	it may not be as cutting , as witty or as true as back in the glory days of weekend and two or three things i know about her , but who else engaged in filmmaking today is so cognizant of the cultural and moral issues involved in the process ?
1	ramsay , as in ratcatcher , remains a filmmaker with an acid viewpoint and a real gift for teasing chilly poetry out of lives and settings that might otherwise seem drab and sordid .
1	a summer entertainment adults can see without feeling embarrassed , but it could have been more .
1	i stopped thinking about how good it all was , and started doing nothing but reacting to it - feeling a part of its grand locations , thinking urgently as the protagonists struggled , feeling at the mercy of its inventiveness , gasping at its visual delights .
1	do we really need a 77-minute film to tell us exactly why a romantic relationship between a 15-year-old boy and a 40-year-old woman doesn't work ?
1	ice age won't drop your jaw , but it will warm your heart , and i'm giving it a strong thumbs up .
1	my big fat greek wedding uses stereotypes in a delightful blend of sweet romance and lovingly dished out humor .
1	like rudy yellow lodge , eyre needs to take a good sweat to clarify his cinematic vision before his next creation and remember the lessons of the trickster spider .
0	this ill-fitting tuxedo is strictly off-the-rack .
1	the kind of nervous film that will either give you a mild headache or exhilarate you .
1	smart science fiction for grown-ups , with only a few false steps along the way .
1	nonchalantly freaky and uncommonly pleasurable , warm water may well be the year's best and most unpredictable comedy .
1	in an era where big stars and high production values are standard procedure , narc strikes a defiantly retro chord , and outpaces its contemporaries with daring and verve .
1	moving and vibrant .
1	a captivating new film .
0	a bloated gasbag thesis grotesquely impressed by its own gargantuan aura of self-importance . . .
1	like leon , it's frustrating and still oddly likable .
1	elegantly produced and expressively performed , the six musical numbers crystallize key plot moments into minutely detailed wonders of dreamlike ecstasy .
1	director-writer bille august . . . depicts this relationship with economical grace , letting his superb actors convey martin's deterioration and barbara's sadness -- and , occasionally , anger .
0	a baffling mixed platter of gritty realism and magic realism with a hard-to-swallow premise .
1	the film's constant mood of melancholy and its unhurried narrative are masterfully controlled . but � in trying to capture the novel's deeper intimate resonances , the film has � ironically - distanced us from the characters .
0	the film is directed by wally wolodarsky from a script by joe jarvis and greg coolidge . these are names to remember , in order to avoid them in the future .
0	though moonlight mile is replete with acclaimed actors and actresses and tackles a subject that's potentially moving , the movie is too predictable and too self-conscious to reach a level of high drama .
0	eisenstein lacks considerable brio for a film about one of cinema's directorial giants .
1	thoroughly enjoyable .
1	the script manages the rare trick of seeming at once both refreshingly different and reassuringly familiar .
1	it's a treat watching shaw , a british stage icon , melting under the heat of phocion's attentions .
1	reinforces the talents of screenwriter charlie kaufman , creator of adaptation and being john malkovich .
0	while the resident evil games may have set new standards for thrills , suspense , and gore for video games , the movie really only succeeds in the third of these .
1	jacquot's strategy allows his cast the benefit of being able to give full performances . . . while demonstrating vividly that the beauty and power of the opera reside primarily in the music itself .
1	its spirit of iconoclastic abandon -- however canned -- makes for unexpectedly giddy viewing .
0	wallace gets a bit heavy handed with his message at times , and has a visual flair that waxes poetic far too much for our taste .
0	its impressive images of crematorium chimney fires and stacks of dead bodies are undermined by the movie's presentation , which is way too stagy .
1	alternates between deadpan comedy and heartbreaking loneliness and isn't afraid to provoke introspection in both its characters and its audience .
0	human nature talks the talk , but it fails to walk the silly walk that distinguishes the merely quirky from the surreal .
0	the movie weighs no more than a glass of flat champagne .
0	an atonal estrogen opera that demonizes feminism while gifting the most sympathetic male of the piece with a nice vomit bath at his wedding .
1	adaptation is intricately constructed and in a strange way nails all of orlean's themes without being a true adaptation of her book .
0	what's needed so badly but what is virtually absent here is either a saving dark humor or the feel of poetic tragedy .
0	the movie is about as humorous as watching your favorite pet get buried alive .
0	the very simple story seems too simple and the working out of the plot almost arbitrary .
0	what a great shame that such a talented director as chen kaige has chosen to make his english-language debut with a film so poorly plotted and scripted .
0	although based on a real-life person , john , in the movie , is a rather dull person to be stuck with for two hours .
0	watching austin powers in goldmember is like binging on cotton candy . it's sweet and fluffy at the time , but it may leave you feeling a little sticky and unsatisfied .
0	[e]ventually , every idea in this film is flushed down the latrine of heroism .
0	this movie plays like an extended dialogue exercise in retard 101 .
1	sweet home alabama isn't going to win any academy awards , but this date-night diversion will definitely win some hearts .
0	the picture is a primer on what happens when lack of know-how mixes with lack of give-a-damn .
0	a cumbersome and cliche-ridden movie greased with every emotional device known to man .
0	schneider's mugging is relentless and his constant need to suddenly transpose himself into another character undermines the story's continuity and progression .
1	engrossing and affecting , if ultimately not quite satisfying .
1	an offbeat , sometimes gross and surprisingly appealing animated film about the true meaning of the holidays .
1	an amusing , breezily apolitical documentary about life on the campaign trail .
0	this movie . . . doesn't deserve the energy it takes to describe how bad it is .
0	the redeeming feature of chan's films has always been the action , but the stunts in the tuxedo seem tired and , what's worse , routine .
1	'moore is like a progressive bull in a china shop , a provocateur crashing into ideas and special-interest groups as he slaps together his own brand of liberalism . '
0	the film's overall mood and focus is interesting but constantly unfulfilling .
0	full frontal , which opens today nationwide , could almost be classified as a movie-industry satire , but it lacks the generous inclusiveness that is the genre's definitive , if disingenuous , feature .
0	the fight scenes are fun , but it grows tedious .
1	worth seeing just for weaver and lapaglia .
1	wise and deadpan humorous .
0	obviously , a lot of people wasted a lot of their time ( including mine ) on something very inconsequential .
0	it's lazy for a movie to avoid solving one problem by trying to distract us with the solution to another .
1	the picture runs a mere 84 minutes , but it's no glance . it's a head-turner -- thoughtfully written , beautifully read and , finally , deeply humanizing .
0	even by the intentionally low standards of frat-boy humor , sorority boys is a bowser .
1	[it] has the feel of a summer popcorn movie . nothing too deep or substantial . explosions , jokes , and sexual innuendoes abound .
0	first-time writer-director dylan kidd also has a good ear for dialogue , and the characters sound like real people .
1	it's a fine , focused piece of work that reopens an interesting controversy and never succumbs to sensationalism .
1	doesn't do more than expand a tv show to movie length . however , it's pleasant enough and its ecological , pro-wildlife sentiments are certainly welcome .
1	like the full monty , this is sure to raise audience's spirits and leave them singing long after the credits roll .
0	a baffling misfire , and possibly the weakest movie [woody allen] has made in the last twenty years .
1	deliciously slow .
1	a slight but sweet film .
1	people cinema at its finest .
1	a sad , superior human comedy played out on the back roads of life .
1	davis' candid , archly funny and deeply authentic take on intimate relationships comes to fruition in her sophomore effort .
1	good actors have a radar for juicy roles -- there's a plethora of characters in this picture , and not one of them is flat .
0	if you enjoy being rewarded by a script that assumes you aren't very bright , then blood work is for you .
0	amazingly dopey .
1	noyce's film is contemplative and mournfully reflective .
1	the performances of the four main actresses bring their characters to life . a little melodramatic , but with enough hope to keep you engaged .
1	for all its serious sense of purpose . . . [it] finds a way to lay bare the tragedies of its setting with a good deal of warmth and humor .
1	it will delight newcomers to the story and those who know it from bygone days .
1	in death to smoochy , we don't get williams' usual tear and a smile , just sneers and bile , and the spectacle is nothing short of refreshing .
1	tells ( the story ) with such atmospheric ballast that shrugging off the plot's persnickety problems is simply a matter of ( being ) in a shrugging mood .
1	one of the funnier movies in town .
0	its screenplay serves as auto-critique , and its clumsiness as its own most damning censure .
1	those with an interest in new or singular sorts of film experiences will find what time is it there ? well worth the time .
1	i know that i'll never listen to marvin gaye or the supremes the same way again
1	as underwater ghost stories go , below casts its spooky net out into the atlantic ocean and spits it back , grizzled and charred , somewhere northwest of the bermuda triangle .
0	the film's hero is a bore and his innocence soon becomes a questionable kind of inexcusable dumb innocence .
1	. . . the plot weaves us into a complex web .
1	as a revenge thriller , the movie is serviceable , but it doesn't really deliver the delicious guilty pleasure of the better film versions .
0	even fans of ismail merchant's work , i suspect , would have a hard time sitting through this one .
0	you'll have more fun setting fire to yourself in the parking lot . you'll be more entertained getting hit by a bus .
1	a fleet-footed and pleasingly upbeat family diversion .
1	call this the full monty on ice , the underdog sports team formula redux .
0	where the film falters is in its tone .
0	entertains not so much because of its music or comic antics , but through the perverse pleasure of watching disney scrape the bottom of its own cracker barrel .
1	toes the fine line between cheese and earnestness remarkably well ; everything is delivered with such conviction that it's hard not to be carried away .
1	thurman and lewis are hilarious throughout .
1	a gently funny , sweetly adventurous film that makes you feel genuinely good , that is to say , entirely unconned by false sentiment or sharp , overmanipulative hollywood practices .
1	an infectious cultural fable with a tasty balance of family drama and frenetic comedy .
1	yeah , these flicks are just that damn good . isn't it great ?
1	nolan bravely treads where few american films dare to delve -- into the world of ambivalence and ambiguity . . .
1	a deep and meaningful film .
0	horrible
1	it inspires a continuing and deeply satisfying awareness of the best movies as monumental 'picture shows . '
1	one of the best inside-show-biz yarns ever .
0	sayles . . . once again strands his superb performers in the same old story .
1	pratfalls aside , barbershop gets its greatest play from the timeless spectacle of people really talking to each other .
0	plays like a bad blend of an overripe episode of tv's dawson's creek and a recycled and dumbed-down version of love story .
1	a frisky and fresh romantic comedy exporing sexual politics and the challenges of friendships between women .
1	this masterfully calibrated psychological thriller thrives on its taut performances and creepy atmosphere even if the screenplay falls somewhat short .
1	nettelbeck . . . has a pleasing way with a metaphor .
1	another best of the year selection .
0	i'm not exactly sure what this movie thinks it is about .
1	. . . spellbinding fun and deliciously exploitative .
0	there's no point in extracting the bare bones of byatt's plot for purposes of bland hollywood romance .
1	there's a wickedly subversive bent to the best parts of birthday girl .
1	romanek keeps the film constantly taut . . . reflecting the character's instability with a metaphorical visual style and an unnerving , heartbeat-like score .
0	this limp gender-bender-baller from a first-time director and rookie screenwriter steals wholesale from that 1982's tootsie , forgetting only to retain a single laugh .
1	son of the bride may be a good half-hour too long but comes replete with a flattering sense of mystery and quietness .
1	this story still seems timely and important . and there's an element of heartbreak to watching it now , with older and wiser eyes , because we know what will happen after greene's story ends .
0	at times , the movie looks genuinely pretty . your nightmares , on the other hand , will be anything but . not even felinni would know what to make of this italian freakshow .
1	a serviceable euro-trash action extravaganza , with a decent sense of humor and plenty of things that go boom � handguns , bmws and seaside chateaus .
0	. . . a low rate annie featuring some kid who can't act , only echoes of jordan , and weirdo actor crispin glover screwing things up old school .
0	jacobi , the most fluent of actors , is given relatively dry material from nijinsky's writings to perform , and the visuals , even erotically frank ones , become dullingly repetitive .
1	though it is by no means his best work , laissez-passer is a distinguished and distinctive effort by a bona-fide master , a fascinating film replete with rewards to be had by all willing to make the effort to reap them .
1	filmmaker stacy peralta has a flashy editing style that doesn't always jell with sean penn's monotone narration , but he respects the material without sentimentalizing it .
1	one of the year's best films , featuring an oscar-worthy performance by julianne moore .
0	what we have is a character faced with the possibility that her life is meaningless , vapid and devoid of substance , in a movie that is definitely meaningless , vapid and devoid of substance .
1	the whole cast looks to be having so much fun with the slapstick antics and silly street patois , tossing around obscure expressions like bellini and mullinski , that the compact 86 minutes breezes by .
0	yo , it's the days of our lives meets electric boogaloo .
1	this time , the hype is quieter , and while the movie is slightly less successful than the first , it's still a rollicking good time for the most part .
1	happily stays close to the ground in a spare and simple manner and doesn't pummel us with phony imagery or music .
0	a dreadful live-action movie .
0	while the film misfires at every level , the biggest downside is the paucity of laughter in what's supposed to be a comedy .
0	philip k . dick must be turning in his grave , along with my stomach .
1	a psychological thriller with a smart script and an obsessive-compulsive's attention to detail .
1	" what really happened ? " is a question for philosophers , not filmmakers ; all the filmmakers need to do is engage an audience .
1	skip work to see it at the first opportunity .
0	a dull , simple-minded and stereotypical tale of drugs , death and mind-numbing indifference on the inner-city streets .
1	it's this memory-as-identity obviation that gives secret life its intermittent unease , reaffirming that long-held illusions are indeed reality , and that erasing them recasts the self .
0	it will probably prove interesting to ram dass fans , but to others it may feel like a parody of the mellow , peace-and-love side of the '60s counterculture .
0	the film doesn't have enough innovation or pizazz to attract teenagers , and it lacks the novel charm that made spy kids a surprising winner with both adults and younger audiences .
1	even if the ride's a little bumpy , with a final lap that's all too suspiciously smooth , you gotta give director roger michell , best known for the superfluous notting hill , credit for trying .
1	thoughtful , even stinging at times , and lots of fun .
0	a profoundly stupid affair , populating its hackneyed and meanspirited storyline with cardboard characters and performers who value cash above credibility .
0	alex nohe's documentary plays like a travelogue for what mostly resembles a real-life , big-budget nc-17 version of tank girl .
1	a polished and vastly entertaining caper film that puts the sting back into the con .
1	pete's screenplay manages to find that real natural , even-flowing tone that few movies are able to accomplish .
0	historical dramas fused with love triangle is a well worn conceit . but this films lacks the passion required to sell the material .
1	a big , gorgeous , sprawling swashbuckler that delivers its diversions in grand , uncomplicated fashion .
0	maybe leblanc thought , " hey , the movie about the baseball-playing monkey was worse . "
1	amy and matthew have a bit of a phony relationship , but the film works in spite of it .
1	brian tufano's handsome widescreen photography and paul grabowsky's excellent music turn this fairly parochial melodrama into something really rather special .
1	. . . with the gifted pearce on hand to keep things on semi-stable ground dramatically , this retooled machine is ultimately effective enough at achieving the modest , crowd-pleasing goals it sets for itself .
1	[breheny's] lensing of the new zealand and cook island locations captures both the beauty of the land and the people .
1	in a way , the film feels like a breath of fresh air , but only to those that allow it in .
0	too campy to work as straight drama and too violent and sordid to function as comedy , vulgar is , truly and thankfully , a one-of-a-kind work .
1	famuyiwa's feature deals with its subject matter in a tasteful , intelligent manner , rather than forcing us to endure every plot contrivance that the clich�-riddled genre can offer .
1	the story is a rather simplistic one : grief drives her , love drives him , and a second chance to find love in the most unlikely place - it struck a chord in me .
1	the film belongs to the marvelous verdu , a sexy slip of an earth mother who mourns her tragedies in private and embraces life in public
0	hoffman waits too long to turn his movie in an unexpected direction , and even then his tone retains a genteel , prep-school quality that feels dusty and leatherbound .
0	one can't shake the feeling that crossroads is nothing more than an hour-and-a-half-long commercial for britney's latest album .
0	what happened with pluto nash ? how did it ever get made ?
0	we have poignancy jostling against farce , thoughtful dialogue elbowed aside by one-liners , and a visual style that incorporates rotoscope animation for no apparent reason except , maybe , that it looks neat .
1	a sharp , amusing study of the cult of celebrity .
0	the inevitable double- and triple-crosses arise , but the only drama is in waiting to hear how john malkovich's reedy consigliere will pronounce his next line .
1	oddly compelling .
1	some of the most inventive silliness you are likely to witness in a movie theatre for some time .
0	despite hoffman's best efforts , wilson remains a silent , lumpish cipher ; his encounters reveal nothing about who he is or who he was before .
1	despite its flaws , crazy as hell marks an encouraging new direction for la salle .
1	an extremely funny , ultimately heartbreaking look at life in contemporary china .
0	when one hears harry shearer is going to make his debut as a film director , one would hope for the best
1	the journey to the secret's eventual discovery is a separate adventure , and thrill enough .
1	fantastic !
1	not the best herzog perhaps , but unmistakably herzog .
0	feels less like it's about teenagers , than it was written by teenagers .
0	lacks the spirit of the previous two , and makes all those jokes about hos and even more unmentionable subjects seem like mere splashing around in the muck .
1	. . . strips bible stores of the potential for sanctimoniousness , making them meaningful for both kids and church-wary adults .
1	the way home is an ode to unconditional love and compassion garnered from years of seeing it all , a condition only the old are privy to , and . . . often misconstrued as weakness .
1	overcomes its visual hideousness with a sharp script and strong performances .
1	assured , vital and well wrought , the film is , arguably , the most accomplished work to date from hong kong's versatile stanley kwan .
0	gaping plot holes sink this 'sub'-standard thriller and drag audience enthusiasm to crush depth .
0	i wish windtalkers had had more faith in the dramatic potential of this true story . this would have been better than the fiction it has concocted , and there still could have been room for the war scenes .
1	it trusts the story it sets out to tell .
1	all three actresses are simply dazzling , particularly balk , who's finally been given a part worthy of her considerable talents .
1	arteta paints a picture of lives lived in a state of quiet desperation .
0	elaborate special effects take centre screen , so that the human story is pushed to one side .
1	tully is in many ways the perfect festival film : a calm , self-assured portrait of small town regret , love , duty and friendship that appeals to the storytelling instincts of a slightly more literate filmgoing audience .
0	the performances are so leaden , michael rymer's direction is so bloodless and the dialogue is so corny that the audience laughs out loud .
1	i'm sure mainstream audiences will be baffled , but , for those with at least a minimal appreciation of woolf and clarissa dalloway , the hours represents two of those well spent .
1	wickedly funny , visually engrossing , never boring , this movie challenges us to think about the ways we consume pop culture .
0	all's well that ends well , and rest assured , the consciousness-raising lessons are cloaked in gross-out gags .
0	it is one more celluloid testimonial to the cruelties experienced by southern blacks as distilled through a caucasian perspective .
1	drama of temptation , salvation and good intentions is a thoughtful examination of faith , love and power .
0	almost gags on its own gore .
1	transforms one of [shakespeare's] deepest tragedies into a smart new comedy .
1	for a long time the film succeeds with its dark , delicate treatment of these characters and its unerring respect for them .
0	this slow-moving swedish film offers not even a hint of joy , preferring to focus on the humiliation of martin as he defecates in bed and urinates on the plants at his own birthday party .
0	drives for the same kind of bittersweet , conciliatory tone that three seasons achieved but loses its way in rhetorical excess and blatant sentimentality .
1	i just loved every minute of this film .
0	has the feel of an unedited personal journal .
1	jir� hubac's script is a gem . his characters are engaging , intimate and the dialogue is realistic and greatly moving . the scope of the silberstein family is large and we grow attached to their lives , full of strength , warmth and vitality . .
0	for each chuckle there are at least 10 complete misses , many coming from the amazingly lifelike tara reid , whose acting skills are comparable to a cardboard cutout .
1	the film offers an intriguing what-if premise .
0	a film that suffers because of its many excesses .
1	an absorbing , slice-of-depression life that touches nerves and rings true .
1	it's no surprise that as a director washington demands and receives excellent performances , from himself and from newcomer derek luke .
1	you might not want to hang out with samantha , but you'll probably see a bit of yourself in her unfinished story .
1	tsai convincingly paints a specifically urban sense of disassociation here .
0	it almost plays like solaris , but with guns and jokes .
0	unfortunately , neither sendak nor the directors are particularly engaging or articulate .
0	a rip-off twice removed , modeled after [seagal's] earlier copycat under siege , sometimes referred to as die hard on a boat .
1	the story , once it gets rolling , is nothing short of a great one .
0	despite its promising cast of characters , big trouble remains a loosely tied series of vignettes which only prove that 'zany' doesn't necessarily mean 'funny . '
0	the author's devotees will probably find it fascinating ; others may find it baffling .
1	at times auto focus feels so distant you might as well be watching it through a telescope . yet in its own aloof , unreachable way it's so fascinating you won't be able to look away for a second .
1	director todd solondz has made a movie about critical reaction to his two previous movies , and about his responsibility to the characters that he creates .
1	the acting , costumes , music , cinematography and sound are all astounding given the production's austere locales .
0	makes for some truly odd , at times confusing , kids entertainment . . . but at least this time there's some centered storytelling to go along with all the weird stuff .
1	kinnear's performance is a career-defining revelation .
1	a visual spectacle full of stunning images and effects .
1	disturbing and brilliant documentary .
1	asks what truth can be discerned from non-firsthand experience , and specifically questions cinema's capability for recording truth .
0	the latest installment in the pokemon canon , pokemon 4ever is surprising less moldy and trite than the last two , likely because much of the japanese anime is set in a scenic forest where pokemon graze in peace .
0	it's a movie that ends with truckzilla , for cryin' out loud . if that doesn't clue you in that something's horribly wrong , nothing will .
1	the experience of watching blobby old-school cgi animation in this superlarge format is just surreal enough to be diverting .
0	it believes it's revealing some great human truths , when , in reality , it's churning ground that has long passed the point of being fertile .
0	coppola has made a film of intoxicating atmosphere and little else .
1	happily for mr . chin -- though unhappily for his subjects -- the invisible hand of the marketplace wrote a script that no human screenwriter could have hoped to match .
1	it's an entertaining movie , and the effects , boosted to the size of a downtown hotel , will all but take you to outer space .
1	whether or not ram dass proves as clear and reliable an authority on that as he was about inner consciousness , fierce grace reassures us that he will once again be an honest and loving one .
1	a work of astonishing delicacy and force .
1	a tasty masala .
0	enigma looks great , has solid acting and a neat premise . yet why it fails is a riddle wrapped in a mystery inside an enigma .
1	smart , funny and just honest enough to provide the pleasures of a slightly naughty , just-above-average off- broadway play .
1	never [sinks] into exploitation .
0	roger michell , who did an appealing job directing persuasion and notting hill in england , gets too artsy in his american debut .
1	i was impressed by how many tit-for-tat retaliatory responses the filmmakers allow before pulling the plug on the conspirators and averting an american-russian armageddon .
0	a trashy , exploitative , thoroughly unpleasant experience .
1	for devotees of french cinema , safe conduct is so rich with period minutiae it's like dying and going to celluloid heaven .
0	low rent from frame one .
1	a screenplay more ingeniously constructed than " memento "
0	essentially " fatal attraction " remade for viewers who were in diapers when the original was released in 1987 . . . . this story gets sillier , not scarier , as it goes along . . .
1	lovely and amazing is holofcener's deep , uncompromising curtsy to women she knows , and very likely is . when all is said and done , she loves them to pieces -- and so , i trust , will you .
1	a fascinating , unnerving examination of the delusions of one unstable man .
0	diane lane shines in unfaithful . almost everything else is wan .
0	tv skit-com material fervently deposited on the big screen .
0	feels like six different movies fighting each other for attention .
0	the x potion gives the quickly named blossom , bubbles and buttercup supernatural powers that include extraordinary strength and laser-beam eyes , which unfortunately don't enable them to discern flimsy screenplays .
1	this is a very ambitious project for a fairly inexperienced filmmaker , but good actors , good poetry and good music help sustain it .
0	after an hour and a half of wondering -- sometimes amusedly , sometimes impatiently -- just what this strenuously unconventional movie is supposed to be , you discover that the answer is as conventional as can be .
1	as a first-time director , paxton has tapped something in himself as an actor that provides frailty with its dark soul .
0	the star who helped give a spark to " chasing amy " and " changing lanes " falls flat as thinking man cia agent jack ryan in this summer's new action film , " the sum of all fears . "
1	an appealingly juvenile trifle that delivers its share of laughs and smiles .
1	this is a film that manages to find greatness in the hue of its drastic iconography .
0	the heedless impetuousness of youth is on full , irritating display in [this] meandering and pointless french coming-of-age import from writer-director anne-sophie birot .
0	it's probably not easy to make such a worthless film . . .
1	the smartest bonehead comedy of the summer .
1	you'll laugh at either the obviousness of it all or its stupidity or maybe even its inventiveness , but the point is , you'll laugh .
0	you see robert de niro singing - and dancing to - west side story show tunes . choose your reaction : a . ) that sure is funny ! b . ) that sure is pathetic !
1	a captivating coming-of-age story that may also be the first narrative film to be truly informed by the wireless age .
0	the film is so packed with subplots involving the various silbersteins that it feels more like the pilot episode of a tv series than a feature film .
1	an animation landmark as monumental as disney's 1937 breakthrough snow white and the seven dwarfs .
0	a journey that's too random and inconclusive to be compelling , but which hoffman's brilliance almost makes worth taking .
1	sensitive , insightful and beautifully rendered film . one of the best of the year .
0	diaz , applegate , blair and posey are suitably kooky which should appeal to women and they strip down often enough to keep men alert , if not amused .
0	schindler's list it ain't .
0	plays like one long , meandering sketch inspired by the works of john waters and todd solondz , rather than a fully developed story .
1	anchored by friel and williams's exceptional performances , the film's power lies in its complexity . nothing is black and white .
1	the saigon of 1952 is an uneasy mix of sensual delights and simmering violence , and the quiet american brings us right into the center of that world .
1	peter jackson has done the nearly impossible . he has improved upon the first and taken it a step further , richer and deeper . what jackson has done is proven that no amount of imagination , no creature , no fantasy story and no incredibly outlandish scenery
0	a piece of mildly entertaining , inoffensive fluff that drifts aimlessly for 90 minutes before lodging in the cracks of that ever-growing category : unembarrassing but unmemorable .
0	report card : doesn't live up to the exalted tagline - there's definite room for improvement . doesn't deserve a passing grade ( even on a curve ) .
1	es una de esas pel�culas de las que uno sale reconfortado , agradecido , genuinamente sorprendido .
1	it may scream low budget , but this charmer has a spirit that cannot be denied .
1	chicago is sophisticated , brash , sardonic , completely joyful in its execution .
0	when mr . hundert tells us in his narration that 'this is a story without surprises , ' we nod in agreement .
0	i can't remember the last time i saw worse stunt editing or cheaper action movie production values than in extreme ops .
0	rice is too pedestrian a filmmaker to bring any edge or personality to the rising place that would set it apart from other deep south stories .
1	i have always appreciated a smartly written motion picture , and , whatever flaws igby goes down may possess , it is undeniably that .
0	the movie , like bartleby , is something of a stiff -- an extra-dry office comedy that seems twice as long as its 83 minutes .
1	[gosling's] combination of explosive physical energy and convincing intelligence helps create a complex , unpredictable character .
1	may take its sweet time to get wherever it's going , but if you have the patience for it , you won't feel like it's wasted yours .
1	like its title character , this nicholas nickleby finds itself in reduced circumstances -- and , also like its hero , it remains brightly optimistic , coming through in the end .
0	only in its final surprising shots does rabbit-proof fence find the authority it's looking for .
1	what makes it worth watching is quaid's performance .
0	to enjoy this movie's sharp dialogue and delightful performance by jolie and burns , you have to gloss over the no sense ending .
1	by the standards of knucklehead swill , the hot chick is pretty damned funny .
1	if nothing else , this movie introduces a promising , unusual kind of psychological horror .
0	you'd be hard put to find a movie character more unattractive or odorous [than leon] .
0	once the audience figure out what's being said , the filmmaker's relative passivity will make it tough for them to really care .
1	it somehow managed to make its way past my crappola radar and find a small place in my heart
0	ends up offering nothing more than the latest schwarzenegger or stallone flick would .
0	like a three-ring circus , there are side stories aplenty -- none of them memorable .
0	the nonstop artifice ultimately proves tiresome , with the surface histrionics failing to compensate for the paper-thin characterizations and facile situations .
1	it's not the least of afghan tragedies that this noble warlord would be consigned to the dustbin of history .
1	devos and cassel have tremendous chemistry -- their sexual and romantic tension , while never really vocalized , is palpable .
0	though there's a clarity of purpose and even-handedness to the film's direction , the drama feels rigged and sluggish .
1	informative , intriguing , observant , often touching . . . gives a human face to what's often discussed in purely abstract terms .
0	despite a blue-chip cast and a provocative title , writer-director peter mattei's first feature microwaves dull leftover romantic motifs basted in faux-contemporary gravy .
1	its mysteries are transparently obvious , and it's too slowly paced to be a thriller . [but it's] worth recommending because of two marvelous performances by michael caine and brendan fraser .
0	the film was produced by jerry bruckheimer and directed by joel schumacher , and reflects the worst of their shallow styles : wildly overproduced , inadequately motivated every step of the way and demographically targeted to please every one ( and no one ) .
0	attal's hang-ups surrounding infidelity are so old-fashioned and , dare i say , outdated , it's a wonder that he couldn't have brought something fresher to the proceedings simply by accident .
0	a little weak -- and it isn't that funny .
1	this is not chabrol's best , but even his lesser works outshine the best some directors can offer .
1	this isn't a stand up and cheer flick ; it's a sit down and ponder affair . and thanks to kline's superbly nuanced performance , that pondering is highly pleasurable .
1	jason patric and ray liotta make for one splendidly cast pair .
0	don't even bother to rent this on video .
1	captures that perverse element of the kafkaesque where identity , overnight , is robbed and replaced with a persecuted " other . "
0	a loud , ugly , irritating movie without any of its satirical salvos hitting a discernible target .
0	a frustrating 'tweener' -- too slick , contrived and exploitative for the art houses and too cynical , small and decadent for the malls .
1	great over-the-top moviemaking if you're in a slap-happy mood .
1	. . . quite endearing .
1	rife with the rueful , wry humor springing out of yiddish culture and language .
1	take any 12-year-old boy to see this picture , and he'll be your slave for a year .
0	a movie you observe , rather than one you enter into .
0	eight legged freaks ? no big hairy deal .
1	while the filmmaking may be a bit disjointed , the subject matter is so fascinating that you won't care .
1	the sundance film festival has become so buzz-obsessed that fans and producers descend upon utah each january to ferret out the next great thing . 'tadpole' was one of the films so declared this year , but it's really more of the next pretty good thing .
0	interview with the assassin is structured less as a documentary and more as a found relic , and as such the film has a difficult time shaking its blair witch project real-time roots .
0	an ambitiously naturalistic , albeit half-baked , drama about an abused , inner-city autistic teen .
0	yes they can swim , the title is merely anne-sophie birot's off-handed way of saying girls find adolescence difficult to wade through .
1	best of all is garcia , who perfectly portrays the desperation of a very insecure man .
1	it rapidly develops into a gut-wrenching examination of the way cultural differences and emotional expectations collide .
1	an involving , inspirational drama that sometimes falls prey to its sob-story trappings .
0	the things this movie tries to get the audience to buy just won't fly with most intelligent viewers .
1	laced with liberal doses of dark humor , gorgeous exterior photography , and a stable-full of solid performances , no such thing is a fascinating little tale .
0	i found myself growing more and more frustrated and detached as vincent became more and more abhorrent .
0	has its charming quirks and its dull spots .
1	it seems grant doesn't need the floppy hair and the self-deprecating stammers after all .
0	competently directed but terminally cute drama .
0	solaris " is a shapeless inconsequential move relying on the viewer to do most of the work .
1	about a boy vividly recalls the cary grant of room for one more , houseboat and father goose in its affectionate depiction of the gentle war between a reluctant , irresponsible man and the kid who latches onto him .
1	it's a testament to de niro and director michael caton-jones that by movie's end , we accept the characters and the film , flaws and all .
0	it takes you somewhere you're not likely to have seen before , but beneath the exotic surface ( and exotic dancing ) it's surprisingly old-fashioned .
1	bursting through the constraints of its source , this is one adapted- from-television movie that actually looks as if it belongs on the big screen .
1	unlike the speedy wham-bam effect of most hollywood offerings , character development -- and more importantly , character empathy -- is at the heart of italian for beginners .
0	it doesn't do the original any particular dishonor , but neither does it exude any charm or personality .
0	like mike is a slight and uninventive movie : like the exalted michael jordan referred to in the title , many can aspire but none can equal .
0	not once in the rush to save the day did i become very involved in the proceedings ; to me , it was just a matter of 'eh . '
1	the special effects and many scenes of weightlessness look as good or better than in the original , while the oscar-winning sound and james horner's rousing score make good use of the hefty audio system .
0	murphy and wilson actually make a pretty good team . . . but the project surrounding them is distressingly rote .
0	feels shrill , simple and soapy .
0	an ugly-duckling tale so hideously and clumsily told it feels accidental .
0	it's coherent , well shot , and tartly acted , but it wears you down like a dinner guest showing off his doctorate .
0	you'll trudge out of the theater feeling as though you rode the zipper after eating a corn dog and an extra-large cotton candy .
1	for its seriousness , high literary aspirations and stunning acting , the film can only be applauded .
0	the film never rises above a conventional , two dimension tale
1	gondry's direction is adequate . . . but what gives human nature its unique feel is kaufman's script .
1	in a summer of clones , harvard man is something rare and riveting : a wild ride that relies on more than special effects .
0	an incoherent jumble of a film that's rarely as entertaining as it could have been .
1	[scherfig] has made a movie that will leave you wondering about the characters' lives after the clever credits roll .
0	the darker elements of misogyny and unprovoked violence suffocate the illumination created by the two daughters and the sparse instances of humor meant to shine through the gloomy film noir veil .
1	a straight-shooting family film which awards animals the respect they've rarely been given .
1	it's virtually impossible to like any of these despicable characters .
0	there ain't a lot more painful than an unfunny movie that thinks it's hilarious .
1	a potent allegorical love story .
1	discursive but oddly riveting documentary .
1	karmen moves like rhythm itself , her lips chanting to the beat , her long , braided hair doing little to wipe away the jeweled beads of sweat .
1	lookin' for sin , american-style ? try hell house , which documents the cautionary christian spook-a-rama of the same name .
1	russian ark is a new treasure of the hermitage .
0	you can see where big bad love is trying to go , but it never quite gets there .
0	the vintage is pure '87 , with a halfhearted twist on its cautionary message : fatal attraction = don't have an affair with a nutjob ; unfaithful = don't if you're married to one .
1	. . . hits every cliche we've come to expect , including the assumption that " crazy " people are innocent , childlike and inherently funny .
1	with " ichi the killer " , takashi miike , japan's wildest filmmaker gives us a crime fighter carrying more emotional baggage than batman . . .
1	the cast is uniformly excellent and relaxed .
0	i can analyze this movie in three words : thumbs friggin' down .
1	what lee does so marvelously compelling is present brown as a catalyst for the struggle of black manhood in restrictive and chaotic america . . . sketchy but nevertheless gripping portrait of jim brown , a celebrated wonder in the spotlight
0	a big , loud , bang-the-drum bore .
1	exploits [headbanger] stereotypes in good fun , while adding a bit of heart and unsettling subject matter .
0	this is the first full scale wwii flick from hong kong's john woo . he's not good with people .
0	apparently writer-director attal thought he need only cast himself and his movie-star wife sitting around in their drawers to justify a film .
1	not only does spider-man deliver , but i suspect it might deliver again and again .
0	a bland animated sequel that hardly seems worth the effort .
0	if you're really renting this you're not interested in discretion in your entertainment choices , you're interested in anne geddes , john grisham , and thomas kincaid .
1	sean penn , you owe nicolas cage an apology .
1	spielberg's first real masterpiece , it deserved all the hearts it won -- and wins still , 20 years later .
1	even if you have no interest in the gang-infested , east-vs . -west coast rap wars , this modern mob music drama never fails to fascinate .
1	as shaky as the plot is , kaufman's script is still memorable for some great one-liners .
1	nothing's at stake , just a twisty double-cross you can smell a mile away--still , the derivative nine queens is lots of fun .
0	certain to be distasteful to children and adults alike , eight crazy nights is a total misfire .
0	such a premise is ripe for all manner of lunacy , but kaufman and gondry rarely seem sure of where it should go .
1	it's not a classic spy-action or buddy movie , but it's entertaining enough and worth a look .
0	disreputable doings and exquisite trappings are dampened by a lackluster script and substandard performances .
1	a heartbreakingly thoughtful minor classic , the work of a genuine and singular artist .
1	kiarostami has crafted a deceptively casual ode to children and managed to convey a tiny sense of hope .
0	. . . really horrible drek .
1	a solid , psychological action film from hong kong .
0	anyone who can count to five ( the film's target market ? ) can see where this dumbed-down concoction is going .
0	simply put , there should have been a more compelling excuse to pair susan sarandon and goldie hawn .
1	a thoroughly enjoyable , heartfelt coming-of-age comedy .
1	the script's snazzy dialogue establishes a realistic atmosphere that involves us in the unfolding crisis , but the lazy plotting ensures that little of our emotional investment pays off .
1	a dazzling dream of a documentary .
1	offers laughs and insight into one of the toughest ages a kid can go through .
0	hope keeps arising that the movie will live up to the apparent skills of its makers and the talents of its actors , but it doesn't .
0	if it's another regurgitated action movie you're after , there's no better film than half past dead .
0	once the expectation of laughter has been quashed by whatever obscenity is at hand , even the funniest idea isn't funny .
1	ao sair do cinema , eu estava feliz e com saudades de um tempo em que , para mim , a exist�ncia de papai noel era um fato inquestion�vel .
0	aggressive self-glorification and a manipulative whitewash . stay for the credits and see a devastating comic impersonation by dustin hoffman that is revelatory .
0	'butterfingered' is the word for the big-fisted direction of jez butterworth , who manages to blast even the smallest sensitivities from the romance with his clamorous approach .
1	psychologically revealing .
1	more vaudeville show than well-constructed narrative , but on those terms it's inoffensive and actually rather sweet .
0	sometimes makes less sense than the bruckheimeresque american action flicks it emulates .
1	evokes the 19th century with a subtlety that is an object lesson in period filmmaking .
0	will anyone who isn't a fangoria subscriber be excited that it hasn't gone straight to video ?
1	the immersive powers of the giant screen and its hyper-realistic images are put to perfect use in the breathtakingly beautiful outer-space documentary space station 3d .
0	what ultimately makes windtalkers a disappointment is the superficial way it deals with its story .
1	perhaps it's cliche to call the film 'refreshing , ' but it is . 'drumline' shows a level of young , black manhood that is funny , touching , smart and complicated .
0	sometimes seems less like storytelling than something the otherwise compelling director needed to get off his chest .
0	fails to satisfactorily exploit its gender politics , genre thrills or inherent humor .
1	the year 2002 has conjured up more coming-of-age stories than seem possible , but take care of my cat emerges as the very best of them .
1	not as good as the full monty , but a really strong second effort .
1	a bright , inventive , thoroughly winning flight of revisionist fancy .
0	even on those rare occasions when the narrator stops yammering , miller's hand often feels unsure .
0	as with so many merchandised-to-the-max movies of this type , more time appears to have gone into recruiting the right bands for the playlist and the costuming of the stars than into the script , which has a handful of smart jokes and not much else .
1	victor rosa is leguizamo's best movie work so far , a subtle and richly internalized performance .
0	a cross between blow and boyz n the hood , this movie strives to be more , but doesn't quite get there . good performances keep it from being a total rehash .
0	the disjointed mess flows as naturally as jolie's hideous yellow 'do .
1	meeting , even exceeding expectations , it's the best sequel since the empire strikes back . . . a majestic achievement , an epic of astonishing grandeur and surprising emotional depth .
0	this would-be 'james bond for the extreme generation' pic is one big , dumb action movie . stress 'dumb . '
1	like its bizarre heroine , it irrigates our souls .
1	it would take a complete moron to foul up a screen adaptation of oscar wilde's classic satire .
0	it may be a prize winner , but teacher is a bomb .
1	filmmaker tian zhuangzhuang triumphantly returns to narrative filmmaking with a visually masterful work of quiet power .
0	van wilder doesn't bring anything new to the proverbial table , but it does possess a coherence absent in recent crass-a-thons like tomcats , freddy got fingered , and slackers .
0	at its best , queen is campy fun like the vincent price horror classics of the '60s . at its worst , it implodes in a series of very bad special effects .
1	daughter from danang sticks with its subjects a little longer and tells a deeper story
0	it's about following your dreams , no matter what your parents think . socrates motions for hemlock .
0	mindless yet impressively lean spinoff of last summer's bloated effects fest the mummy returns .
1	i admire the closing scenes of the film , which seem to ask whether our civilization offers a cure for vincent's complaint .
1	a crisp psychological drama [and] a fascinating little thriller that would have been perfect for an old " twilight zone " episode .
0	the troubling thing about clockstoppers is that it doesn't make any sense .
1	makes even the claustrophobic on-board quarters seem fun .
0	as predictable as the outcome of a globetrotters-generals game , juwanna mann is even more ludicrous than you'd expect from the guy-in-a-dress genre , and a personal low for everyone involved .
1	sleek and arty .
1	laugh-out-loud lines , adorably ditsy but heartfelt performances , and sparkling , bittersweet dialogue that cuts to the chase of the modern girl's dilemma .
1	often hilarious , well-shot and , importantly , entertaining , hell house is a fascinating document of an event that has to be seen to be believed .
1	a slick , well-oiled machine , exquisitely polished and upholstered .
1	almost everyone growing up believes their family must look like " the addams family " to everyone looking in . . . " my big fat greek wedding " comes from the heart . . .
0	it's better than the phantom menace . but unless you're an absolute raving star wars junkie , it isn't much fun .
1	gorgeous scenes , masterful performances , but the sickly sweet gender normative narrative left an acrid test in this gourmet's mouth .
0	as pure over-the-top trash , any john waters movie has it beat by a country mile .
0	while you have to admit it's semi-amusing to watch robert deniro belt out " when you're a jet , you're a jet all the way , " it's equally distasteful to watch him sing the lyrics to " tonight . "
0	you can practically smell the patchouli oil .
1	this bracingly truthful antidote to hollywood teenage movies that slather clearasil over the blemishes of youth captures the combustible mixture of a chafing inner loneliness and desperate grandiosity that tend to characterize puberty .
0	murder by numbers is like a couple of mediocre tv-movie -of-the-week films clumsily stuck together .
1	a canny , derivative , wildly gruesome portrait of a london sociopath who's the scariest of sadists .
1	a superlative b movie -- funny , sexy , and rousing .
1	a tale of horror and revenge that is nearly perfect in its relentless descent to the depths of one man's tortured soul .
1	it's enough to watch huppert scheming , with her small , intelligent eyes as steady as any noir villain , and to enjoy the perfectly pitched web of tension that chabrol spins .
1	as broad and cartoonish as the screenplay is , there is an accuracy of observation in the work of the director , frank novak , that keeps the film grounded in an undeniable social realism .
1	she's all-powerful , a voice for a pop-cyber culture that feeds on her bjorkness .
1	really quite funny .
1	the most compelling wiseman epic of recent years .
1	peter jackson and company once again dazzle and delight us , fulfilling practically every expectation either a longtime tolkien fan or a movie-going neophyte could want .
0	a living testament to the power of the eccentric and the strange . the fact that it isn't very good is almost beside the point .
1	a hallmark film in an increasingly important film industry and worth the look .
0	as the sulking , moody male hustler in the title role , [franco] has all of dean's mannerisms and self-indulgence , but none of his sweetness and vulnerability .
1	a mostly believable , refreshingly low-key and quietly inspirational little sports drama .
1	exciting documentary .
1	like a skillful fisher , the director uses the last act to reel in the audience since its poignancy hooks us completely .
0	if the movie were all comedy , it might work better . but it has an ambition to say something about its subjects , but not a willingness .
0	it's the kind of under-inspired , overblown enterprise that gives hollywood sequels a bad name .
0	it feels like very light errol morris , focusing on eccentricity but failing , ultimately , to make something bigger out of its scrapbook of oddballs .
1	a refreshingly honest and ultimately touching tale of the sort of people usually ignored in contemporary american film . search it out .
0	the lead actors share no chemistry or engaging charisma . we don't even like their characters .
0	before long , the film starts playing like general hospital crossed with a saturday night live spoof of dog day afternoon .
1	for once , a movie does not proclaim the truth about two love-struck somebodies , but permits them time and space to convince us of that all on their own .
0	in theory , a middle-aged romance pairing clayburgh and tambor sounds promising , but in practice it's something else altogether -- clownish and offensive and nothing at all like real life .
0	this may be the first cartoon ever to look as if it were being shown on the projection television screen of a sports bar .
1	a brain twister , less a movie-movie than a funny and weird meditation on hollywood , success , artistic integrity and intellectual bankruptcy .
1	pretty good little movie .
0	enduring love but exhausting cinema .
0	the marquis de sade couldn't have been as dull a person as this film makes him out to be .
1	you'll be left with the sensation of having just witnessed a great performance and , perhaps , give in to the urge to get on your feet and shake it .
1	this is an extraordinary film , not least because it is japanese and yet feels universal .
0	none of this so-called satire has any sting to it , as if woody is afraid of biting the hand that has finally , to some extent , warmed up to him .
1	both a beautifully made nature film and a tribute to a woman whose passion for this region and its inhabitants still shines in her quiet blue eyes .
1	a worthy entry into a very difficult genre .
0	the only thing in pauline and paulette that you haven't seen before is a scene featuring a football field-sized oriental rug crafted out of millions of vibrant flowers .
0	lurid and less than lucid work .
0	when a set of pre-shooting guidelines a director came up with for his actors turns out to be cleverer , better written and of considerable more interest than the finished film , that's a bad sign . a very bad sign .
0	weaves a spell over you , with its disturbingly close-up look at damaged psyches and its subtle undercurrents of danger . but its awkward structure keeps breaking the spell .
0	lacking gravitas , macdowell is a placeholder for grief , and ergo this sloppy drama is an empty vessel . leave these flowers unpicked -- they're dead on the vine .
0	it's as sorry a mess as its director's diabolical debut , mad cows .
0	worth seeing once , but its charm quickly fades .
1	the additional storyline is interesting and entertaining , but it doesn't have the same magical quality as the beginning of the story . i like the new footage and still love the old stuff .
0	all the well-meaningness in the world can't erase the fact that the believer feels like a 12-step program for the jewish nazi .
0	the pretensions -- and disposable story -- sink the movie . and diesel isn't the actor to save it .
0	a long-winded and stagy session of romantic contrivances that never really gels like the shrewd feminist fairy tale it could have been .
0	heavy with flabby rolls of typical toback machinations .
1	an absorbing trip into the minds and motivations of people under stress as well as a keen , unsentimental look at variations on the theme of motherhood .
1	the trials of henry kissinger is a remarkable piece of filmmaking � because you get it .
1	a decent-enough nail-biter that stands a good chance of being the big hit franklin needs to stay afloat in hollywood .
1	the film proves unrelentingly grim -- and equally engrossing .
0	the crassness of this reactionary thriller is matched only by the ridiculousness of its premise .
1	a diverse and astonishingly articulate cast of palestinian and israeli children .
0	this remake of lina wertmuller's 1975 eroti-comedy might just be the biggest husband-and-wife disaster since john and bo derek made the ridiculous bolero .
0	some movies can get by without being funny simply by structuring the scenes as if they were jokes : a setup , delivery and payoff . stealing harvard can't even do that much . each scene immediately succumbs to gravity and plummets to earth .
0	watching harris ham it up while physically and emotionally disintegrating over the course of the movie has a certain poignancy in light of his recent death , but boyd's film offers little else of consequence .
1	a vivid cinematic portrait .
0	we can't accuse kung pow for misfiring , since it is exactly what it wants to be : an atrociously , mind-numbingly , indescribably bad movie . unfortunately , we'd prefer a simple misfire .
0	you could easily mistake it for a sketchy work-in-progress that was inexplicably rushed to the megaplexes before its time .
1	[a] rare , beautiful film .
1	even though the film doesn't manage to hit all of its marks , it's still entertaining to watch the target practice .
1	although made on a shoestring and unevenly acted , conjures a lynch-like vision of the rotting underbelly of middle america .
0	drumline is -- the mere suggestion , albeit a visually compelling one , of a fully realized story .
1	can be viewed as pure composition and form -- film as music
0	it's a feel-bad ending for a depressing story that throws a bunch of hot-button items in the viewer's face and asks to be seen as hip , winking social commentary .
1	skillfully weaves both the elements of the plot and a powerfully evocative mood combining heated sexuality with a haunting sense of malaise .
0	moves in such odd plot directions and descends into such message-mongering moralism that its good qualities are obscured .
1	it's rare to find a film to which the adjective 'gentle' applies , but the word perfectly describes pauline & paulette .
0	why make a documentary about these marginal historical figures ? wouldn't one about their famous dad , author of death in venice , etc . , be more valuable ?
0	enough similarities to gymkata and howie long's firestorm that my fingernails instinctively crawled towards my long-suffering eyeballs .
0	a slight and obvious effort , even for one whose target demographic is likely still in the single digits , age-wise .
0	demme finally succeeds in diminishing his stature from oscar-winning master to lowly studio hack .
0	directed in a flashy , empty sub-music video style by a director so self-possessed he actually adds a period to his first name
0	message movie or an action-packed submarine spectacular ? alas , it's neither .
0	without a strong script and energetic acting , dogma films can produce the same sleep-inducing effects as watching your neighbor's home videos .
0	i'm guessing the director is a magician . after all , he took three minutes of dialogue , 30 seconds of plot and turned them into a 90-minute movie that feels five hours long .
1	flamboyant in some movies and artfully restrained in others , 65-year-old jack nicholson could be looking at his 12th oscar nomination by proving that he's now , more than ever , choosing his roles with the precision of the insurance actuary .
1	flavorful and romantic , you could call this how martha got her groove back -- assuming , that is , she ever had one to begin with .
0	for single digits kidlets stuart little 2 is still a no brainer . if you're looking to rekindle the magic of the first film , you'll need a stronger stomach than us .
0	it uses the pain and violence of war as background material for color .
0	shows holmes has the screen presence to become a major-league leading lady , ( but ) the movie itself is an underachiever , a psychological mystery that takes its sweet time building to a climax that's scarcely a surprise by the time it arrives .
1	director alfonso cuaron gets vivid , convincing performances from a fine cast , and generally keeps things going at a rapid pace , occasionally using an omniscient voice-over narrator in the manner of french new wave films .
1	spielberg has managed to marry science fiction with film noir and action flicks with philosophical inquiry .
0	this version of h . g . wells' time machine was directed by h . g . wells' great-grandson . they should have found orson welles' great-grandson .
0	( it ) highlights not so much the crime lord's messianic bent , but spacey's .
0	if this is the resurrection of the halloween franchise , it would have been better off dead .
1	she may not be real , but the laughs are .
1	one of the most splendid entertainments to emerge from the french film industry in years .
1	binoche and magimel are perfect in these roles .
1	aside from being the funniest movie of the year , simone , andrew niccol's brilliant anti-hollywood satire , has a wickedly eccentric enchantment to it .
0	well , it does go on forever .
0	what's the most positive thing that can be said about the new rob schneider vehicle ? well , it's not as pathetic as the animal .
0	like the world of his film , hartley created a monster but didn't know how to handle it .
0	while serving sara does have a long way to go before it reaches the level of crudity in the latest austin powers extravaganza , there's nothing here to match that movie's intermittent moments of inspiration .
1	it does give a taste of the burning man ethos , an appealing blend of counter-cultural idealism and hedonistic creativity .
1	instead of a hyperbolic beat-charged urban western , it's an unpretentious , sociologically pointed slice of life .
1	a coda in every sense , the pinochet case splits time between a minute-by-minute account of the british court's extradition chess game and the regime's talking-head survivors .
1	84 minutes of rolling musical back beat and supercharged cartoon warfare . it's also , clearly , great fun .
1	the problems and characters it reveals are universal and involving , and the film itself -- as well its delightful cast -- is so breezy , pretty and gifted , it really won my heart .
0	pumpkin means to be an outrageous dark satire on fraternity life , but its ambitions far exceed the abilities of writer adam larson broder and his co-director , tony r . abrams , in their feature debut .
1	ice cube holds the film together with an engaging and warm performance . . .
1	the pinochet case is a searing album of remembrance from those who , having survived , suffered most .
1	by the time we learn that andrew's turnabout is fair play is every bit as awful as borchardt's coven , we can enjoy it anyway .
1	painful , horrifying and oppressively tragic , this film should not be missed .
1	a sentimental but entirely irresistible portrait of three aging sisters .
1	you can feel the heat that ignites this gripping tale , and the humor and humanity that root it in feeling .
0	there's no way to sort out the mess in our heads and deconstruct where it all went wrong . this is an hour and a half of daydreaming .
1	godard has never made a more sheerly beautiful film than this unexpectedly moving meditation on love , history , memory , resistance and artistic transcendence .
1	spinning a web of dazzling entertainment may be overstating it , but " spider-man " certainly delivers the goods .
1	the reason to see " sade " lay with the chemistry and complex relationship between the marquis ( auteil ) and emilie ( le besco ) .
1	it asks nothing of the audience other than to sit back and enjoy a couple of great actors hamming it up .
1	the powers team has fashioned a comedy with more laughs than many , no question . but this time there's some mold on the gold .
0	life is a crock -- or something like it .
1	though few will argue that it ranks with the best of herzog's works , invincible shows he's back in form , with an astoundingly rich film .
0	what little grace [rifkin's] tale of precarious skid-row dignity achieves is pushed into the margins by predictable plotting and tiresome histrionics .
1	if you can swallow its absurdities and crudities lagaan really is enormously good fun .
1	it may seem long at 110 minutes if you're not a fan , because it includes segments of 12 songs at a reunion concert .
0	the video work is so grainy and rough , so dependent on being 'naturalistic' rather than carefully lit and set up , that it's exhausting to watch .
1	it suggests the wide-ranging effects of media manipulation , from the kind of reporting that is done by the supposedly liberal media . . . to the intimate and ultimately tragic heartache of maverick individuals like hatfield and hicks .
0	a subtle variation on i spit on your grave in which our purported heroine pathologically avenges a hatred for men .
1	like old myths and wonder tales spun afresh .
0	the film goes from being an unusual sci-fi character study to a chase flick that detracts from its ending .
1	believes so fervently in humanity that it feels almost anachronistic , and it is too cute by half . but arriving at a particularly dark moment in history , it offers flickering reminders of the ties that bind us .
1	an old-fashioned drama of substance about a teacher's slide down the slippery slope of dishonesty after an encounter with the rich and the powerful who have nothing but disdain for virtue .
1	what a concept , what an idea , what a thrill ride . this is a more fascinating look at the future than " bladerunner " and one of the most high-concept sci fi adventures attempted for the screen .
1	complex , affecting and uniquely almod�var , the film evokes strong emotions and pushes viewers to question their deepest notions of moral right and wrong .
1	the continued good chemistry between carmen and juni is what keeps this slightly disappointing sequel going , with enough amusing banter -- blessedly curse-free -- to keep both kids and parents entertained .
0	clare peploe's airless movie adaptation could use a little american pie-like irreverence .
0	it's mildly sentimental , unabashedly consumerist . . . studiously inoffensive and completely disposable .
0	make like the title and dodge this one .
0	the movie , while beautiful , feels labored , with a hint of the writing exercise about it .
0	there's a disturbing 'great white hope' undertone to the other side of heaven that subtly undermines its message of christian love and compassion .
0	a movie that's held captive by mediocrity . not bad , but not all that good . bacon keeps things interesting , but don't go out of your way to pay full price .
0	there's little to recommend snow dogs , unless one considers cliched dialogue and perverse escapism a source of high hilarity .
0	a lifetime movie about men .
0	nelson's brutally unsentimental approach . . . sucks the humanity from the film , leaving behind an horrific but weirdly unemotional spectacle .
1	k-19 : the widowmaker is derivative , overlong , and bombastic -- yet surprisingly entertaining .
1	a captivating and intimate study about dying and loving . . .
1	the best revenge may just be living well because this film , unlike other dumas adaptations , is far more likened to a treasure than a lengthy jail sentence .
0	i'll bet the video game is a lot more fun than the film .
0	slow , dry , poorly cast , but beautifully shot .
1	a fascinating literary mystery story with multiple strands about the controversy of who really wrote shakespeare's plays .
1	the off-center humor is a constant , and the ensemble gives it a buoyant delivery .
0	these people wouldn't know subtle characterization if it put on a giant furry monster costume and then gave them a lapdance .
0	evelyn may be based on a true and historically significant story , but the filmmakers have made every effort to disguise it as an unimaginative screenwriter's invention .
0	overall , it's a pretty mediocre family film .
0	carrying this wafer-thin movie on his nimble shoulders , chan wades through putrid writing , direction and timing with a smile that says , 'if i stay positive , maybe i can channel one of my greatest pictures , drunken master . '
0	as it abruptly crosscuts among the five friends , it fails to lend the characters' individual stories enough dramatic resonance to make us care about them .
0	i liked the original short story but this movie , even at an hour and twenty-some minutes , it's too long and it goes nowhere .
1	the film occasionally tries the viewer's patience with slow pacing and a main character who sometimes defies sympathy , but it ultimately satisfies with its moving story .
1	delivers the sexy razzle-dazzle that everyone , especially movie musical fans , has been hoping for .
0	laughably , irredeemably awful .
1	wow , so who knew charles dickens could be so light-hearted ?
1	japanese director shohei imamura's latest film is an odd but ultimately satisfying blend of the sophomoric and the sublime .
1	ourside the theatre roger might be intolerable company , but inside it he's well worth spending some time with .
0	there are a few laughs and clever sight gags scattered about , but not enough to make this anything more than another big-budget bust .
0	it's a bad action movie because there's no rooting interest and the spectacle is grotesque and boring .
0	like most movies about the pitfalls of bad behavior . . . circuit gets drawn into the party .
0	whether this is art imitating life or life imitating art , it's an unhappy situation all around .
0	goldbacher draws on an elegant visual sense and a talent for easy , seductive pacing . . . but she and writing partner laurence coriat don't manage an equally assured narrative coinage .
0	utter mush . . . conceited pap .
0	if you pitch your expectations at an all time low , you could do worse than this oddly cheerful -- but not particularly funny -- body-switching farce .
0	this is for the most part a useless movie , even with a great director at the helm .
1	you don't need to know your ice-t's from your cool-j's to realize that as far as these shootings are concerned , something is rotten in the state of california .
0	its well of thorn and vinegar ( and simple humanity ) has long been plundered by similar works featuring the insight and punch this picture so conspicuously lacks .
1	a journey spanning nearly three decades of bittersweet camaraderie and history , in which we feel that we truly know what makes holly and marina tick , and our hearts go out to them as both continue to negotiate their imperfect , love-hate relationship .
1	an irresistible combination of a rousing good story set on a truly grand scale .
1	a haunting tale of murder and mayhem .
1	the warm presence of zhao benshan makes the preposterous lying hero into something more than he reasonably should be .
0	this is a movie filled with unlikable , spiteful idiots ; whether or not their friendship is salvaged makes no difference in the least .
0	it's just a little too self-satisfied .
0	potty-mouthed enough for pg-13 , yet not as hilariously raunchy as south park , this strangely schizo cartoon seems suited neither to kids or adults .
0	it takes a certain kind of horror movie to qualify as 'worse than expected , ' but ghost ship somehow manages to do exactly that .
0	just because it really happened to you , honey , doesn't mean that it's interesting to anyone else .
0	love liza is a festival film that would have been better off staying on the festival circuit .
1	a pro-fat farce that overcomes much of its excessive moral baggage thanks to two appealing lead performances .
0	mattei so completely loses himself to the film's circular structure to ever offer any insightful discourse on , well , love in the time of money .
1	nicholson's understated performance is wonderful . as warren he stumbles in search of all the emotions and life experiences he's neglected over the years .
0	one of those based-on-truth stories that persuades you , with every scene , that it could never really have happened this way .
0	execrable .
1	it challenges , this nervy oddity , like modern art should .
0	a straight-ahead thriller that never rises above superficiality .
0	aspires to the cracked lunacy of the adventures of buckaroo banzai , but thanks to an astonishingly witless script ends up more like the adventures of ford fairlane .
1	feardotcom's thrills are all cheap , but they mostly work .
1	a fast , funny , highly enjoyable movie .
1	a dazzling thing to behold -- as long as you're wearing the somewhat cumbersome 3d goggles the theater provides .
0	i'd have to say the star and director are the big problems here .
0	this is the type of movie best enjoyed by frat boys and college kids while sucking on the bong and downing one alcoholic beverage after another .
1	the film runs on a little longer than it needs to -- muccino either doesn't notice when his story ends or just can't tear himself away from the characters -- but it's smooth and professional .
0	what you get with empire is a movie you've seen many times before , repackaged as new material because there is a latino in the lead .
1	in his u . s . debut , mr . schnitzler proves himself a deft pace master and stylist .
0	unless you come in to the film with a skateboard under your arm , you're going to feel like you weren't invited to the party .
1	fast and funny , an action cartoon that's suspenseful enough for older kids but not too scary for the school-age crowd .
1	there aren't many conclusive answers in the film , but there is an interesting story of pointed personalities , courage , tragedy and the little guys vs . the big guys .
0	it's possible that something hip and transgressive was being attempted here that stubbornly refused to gel , but the result is more puzzling than unsettling .
0	bland but harmless .
1	[sports] admirable energy , full-bodied characterizations and narrative urgency .
1	star/producer salma hayek and director julie taymor have infused frida with a visual style unique and inherent to the titular character's paintings and in the process created a masterful work of art of their own .
1	the unexplored story opportunities of " punch-drunk love " may have worked against the maker's minimalist intent but it is an interesting exercise by talented writer/director anderson .
0	kapur's contradictory feelings about his material result in a movie that works against itself .
0	the great pity is that those responsible didn't cut their losses � and ours � and retitle it the adventures of direct-to-video nash , and send it to its proper home .
1	[kline's] utterly convincing -- and deeply appealing -- as a noble teacher who embraces a strict moral code , and as a flawed human being who can't quite live up to it .
0	it's tough to tell which is in more abundant supply in this woefully hackneyed movie , directed by scott kalvert , about street gangs and turf wars in 1958 brooklyn -- stale cliches , gratuitous violence , or empty machismo .
1	adaptation's success in engaging the audience in the travails of creating a screenplay is extraordinary .
1	it's a good film -- not a classic , but odd , entertaining and authentic .
1	writer/director david caesar ladles on the local flavour with a hugely enjoyable film about changing times , clashing cultures and the pleasures of a well-made pizza .
0	scene-by-scene , things happen , but you'd be hard-pressed to say what or why .
1	a low-key labor of love that strikes a very resonant chord .
1	cletis is playful but highly studied and dependent for its success on a patient viewer .
0	horrid little propaganda film with fascinating connections not only to the serbs themselves but also to a network of american right-wing extremists .
0	the film lapses too often into sugary sentiment and withholds delivery on the pell-mell pyrotechnics its punchy style promises .
1	the film has an infectious enthusiasm and we're touched by the film's conviction that all life centered on that place , that time and that sport .
0	has all the depth of a wading pool .
0	in the end , tuck everlasting falls victim to that everlasting conundrum experienced by every human who ever lived : too much to do , too little time to do it in .
1	the movie worked for me right up to the final scene , and then it caved in .
0	the lousy john q all but spits out denzel washington's fine performance in the title role .
1	it's all entertaining enough , but don't look for any hefty anti-establishment message in what is essentially a whip-crack of a buddy movie that ends with a whimper .
0	suffers from all the excesses of the genre .
1	the pianist is the film roman polanski may have been born to make .
0	it is bad , but certainly not without merit as entertainment .
1	it's made with deftly unsettling genre flair .
1	fred schepisi's film is paced at a speed that is slow to those of us in middle age and deathly slow to any teen . with a cast of a-list brit actors , it is worth searching out .
0	the weight of water uses water as a metaphor for subconscious desire , but this leaky script barely stays afloat .
1	sweetly sexy , funny and touching .
0	there's an admirable rigor to jimmy's relentless anger , and to the script's refusal of a happy ending , but as those monologues stretch on and on , you realize there's no place for this story to go but down .
0	the whole talking-animal thing is grisly .
1	what could have become just another cautionary fable is allowed to play out as a clever , charming tale � as pleasantly in its own way as its self-dramatizing characters .
1	if we sometimes need comforting fantasies about mental illness , we also need movies like tim mccann's revolution no . 9 .
0	is there a group of more self-absorbed women than the mother and daughters featured in this film ? i don't think so . nothing wrong with performances here , but the whiney characters bugged me .
0	the entire film is one big excuse to play one lewd scene after another . about half of them are funny , a few are sexy and none are useful in telling the story , which is paper-thin and decidedly unoriginal .
0	if this movie belonged to a sorority , it would be called beta alpha delta .
1	a comedy-drama of nearly epic proportions rooted in a sincere performance by the title character undergoing midlife crisis .
0	just too silly and sophomoric to ensnare its target audience .
0	for all of its insights into the dream world of teen life , and its electronic expression through cyber culture , the film gives no quarter to anyone seeking to pull a cohesive story out of its 2 1/2-hour running time .
1	ian holm conquers france as an earthy napoleon
1	it's an often-cute film but either needs more substance to fill the time or some judicious editing .
1	if mostly martha is mostly unsurprising , it's still a sweet , even delectable diversion .
0	are monsters born , or made ?
1	high crimes steals so freely from other movies and combines enough disparate types of films that it can't help but engage an audience .
0	yes , i suppose it's lovely that cal works out his issues with his dad and comes to terms with his picture-perfect life -- but world traveler gave me no reason to care , so i didn't .
1	this boisterous comedy serves up a cruel reminder of the fate of hundreds of thousands of chinese , one which can only qualify as a terrible tragedy .
1	the best movie of its kind since 'brazil . ' lucas , take notes . this is how you use special effects .
1	interacting eyeball-to-eyeball and toe-to-toe , hopkins and norton are a winning combination -- but fiennes steals 'red dragon' right from under their noses .
0	i didn't laugh . i didn't smile . i survived .
0	so aggressively cheery that pollyana would reach for a barf bag .
0	i've had more interesting -- and , dare i say , thematically complex -- bowel movements than this long-on-the-shelf , point-and-shoot exercise in gimmicky crime drama .
0	from its nauseating spinning credits sequence to a very talented but underutilized supporting cast , bartleby squanders as much as it gives out .
0	it's so devoid of joy and energy it makes even jason x . . . look positively shakesperean by comparison .
1	although laced with humor and a few fanciful touches , the film is a refreshingly serious look at young women .
1	with the prospect of films like kangaroo jack about to burst across america's winter movie screens it's a pleasure to have a film like the hours as an alternative .
0	this is the kind of movie that gets a quick release before real contenders arrive in september .
1	schnitzler does a fine job contrasting the sleekness of the film's present with the playful paranoia of the film's past .
0	uncommonly stylish but equally silly . . . the picture fails to generate much suspense , nor does it ask searching enough questions to justify its pretensions .
0	not good enough to pass for a litmus test of the generation gap and not bad enough to repulse any generation of its fans .
1	diverting french comedy in which a husband has to cope with the pesky moods of jealousy .
0	maid in manhattan proves that it's easier to change the sheets than to change hackneyed concepts when it comes to dreaming up romantic comedies .
1	at the end of the movie , my 6-year-old nephew said , " i guess i come from a broken family , and my uncles are all aliens , too . " congrats disney on a job well done , i enjoyed it just as much !
0	ice cube isn't quite out of ripe screwball ideas , but friday after next spreads them pretty thin .
0	the film favors the scientific over the spectacular ( visually speaking ) .
1	you could say that it's slow at times , you could say that a few of the characters act in ways that real people wouldn't , but one thing you couldn't say is that alias betty is predictable .
0	screenwriters scott abbott and michael petroni have turned rice's complex akasha into a cartoon monster .
0	this one is a few bits funnier than malle's dud , if only because the cast is so engagingly messing around like slob city reductions of damon runyon crooks .
0	sacrifices the value of its wealth of archival foot-age with its less-than-objective stance .
0	an uneven film dealing with too many problems to be taken seriously .
0	for all its brilliant touches , dragon loses its fire midway , nearly flickering out by its perfunctory conclusion .
1	if the material is slight and admittedly manipulative , jacquot preserves tosca's intoxicating ardor through his use of the camera .
0	suffocated by its fussy script and uptight characters , this musty adaptation is all the more annoying since it's been packaged and sold back to us by hollywood .
0	although god is great addresses interesting matters of identity and heritage , it's hard to shake the feeling that it was intended to be a different kind of film .
0	feeble comedy .
1	a very well-made , funny and entertaining picture .
1	while the isle is both preposterous and thoroughly misogynistic , its vistas are incredibly beautiful to look at .
0	an unsatisfying hybrid of blair witch and typical stalk-and-slash fare , where the most conservative protagonist is always the last one living .
0	it's hard to know whether or not to recommend this film because for every thing it does right there's at least one and occasionally two things it gets ever so wrong .
1	a touching , sophisticated film that almost seems like a documentary in the way it captures an italian immigrant family on the brink of major changes .
0	the movie is obviously a labour of love so howard appears to have had free rein to be as pretentious as he wanted .
1	ms . seigner and mr . serrault bring fresh , unforced naturalism to their characters .
1	it won't hold up over the long haul , but in the moment , finch's tale provides the forgettable pleasures of a saturday matinee .
1	there's a lot of tooth in roger dodger . but what's nice is that there's a casual intelligence that permeates the script .
0	there's no real reason to see it , and no real reason not to .
0	if legendary shlockmeister ed wood had ever made a movie about a vampire , it probably would look a lot like this alarming production , adapted from anne rice's novel the vampire chronicles .
0	nothing about it fits .
0	[director] byler may yet have a great movie in him , but charlotte sometimes is only half of one .
0	often lingers just as long on the irrelevant as on the engaging , which gradually turns what time is it there ? into how long is this movie ?
0	it's all surface psychodramatics .
1	there's back-stabbing , inter-racial desire and , most importantly , singing and dancing .
0	it all looks and plays like a $40 million version of a game you're more likely to enjoy on a computer .
0	so verbally flatfooted and so emotionally predictable or bland that it plays like the standard made-for-tv movie .
0	an overemphatic , would-be wacky , ultimately tedious sex farce .
1	a film with contemporary political resonance illustrated by a winning family story .
0	thekids will probably stay amused at the kaleidoscope of big , colorful characters . mom and dad can catch some quality naptime along the way .
0	a relative letdown .
1	a vibrant , colorful , semimusical rendition .
0	. . . plays like somebody spliced random moments of a chris rock routine into what is otherwise a cliche-riddled but self-serious spy thriller .
1	a movie that will wear you out and make you misty even when you don't want to be .
0	as saccharine as it is disposable .
1	. . . an interesting slice of history .
0	it's a fanboy 'what if ? ' brought to life on the big screen .
0	the adventure doesn't contain half the excitement of balto , or quarter the fun of toy story 2 .
0	dull , a road-trip movie that's surprisingly short of both adventure and song .
0	impostor has a handful of thrilling moments and a couple of good performances , but the movie doesn't quite fly . for starters , the story is just too slim .
1	one of the best of a growing strain of daring films . . . that argue that any sexual relationship that doesn't hurt anyone and works for its participants is a relationship that is worthy of our respect .
1	the gentle comic treatment of adolescent sturm und drang should please fans of chris fuhrman's posthumously published cult novel .
0	reggio and glass so rhapsodize cynicism , with repetition and languorous slo-mo sequences , that glass's dirgelike score becomes a fang-baring lullaby .
1	there are so few films about the plight of american indians in modern america that skins comes as a welcome , if downbeat , missive from a forgotten front .
1	far from perfect , but its heart is in the right place . . . innocent and well-meaning .
0	may puzzle his most ardent fans .
1	huppert gives erika a persona that is so intriguing that you find yourself staring hypnotically at her , trying to understand her and wondering if she'll crack .
1	nicole holofcener's lovely and amazing , from her own screenplay , jumps to the head of the class of women's films that manage to avoid the ghetto of sentimental chick-flicks by treating female follies with a satirical style .
1	if not a home run , then at least a solid base hit .
1	piccoli gives a superb performance full of deep feeling .
0	it is very difficult to care about the character , and that is the central flaw of the film .
0	beyond a handful of mildly amusing lines . . . there just isn't much to laugh at .
1	lawrence plumbs personal tragedy and also the human comedy .
0	�it wasn't the subject matter that ultimately defeated the film�it was the unfulfilling , incongruous , " wait a second , did i miss something ? " ending .
1	garc�a bernal and talanc�n are an immensely appealing couple , and even though their story is predictable , you'll want things to work out .
1	the film is a blunt indictment , part of a perhaps surreal campaign to bring kissinger to trial for crimes against humanity .
0	all the movie's narrative gymnastics can't disguise the fact that it's inauthentic at its core and that its story just isn't worth telling .
0	tiresomely derivative and hammily acted .
1	more than simply a portrait of early extreme sports , this peek into the 1970s skateboard revolution is a skateboard film as social anthropology . . .
0	preposterous and tedious , sonny is spiked with unintentional laughter that , unfortunately , occurs too infrequently to make the film even a guilty pleasure .
0	nothing sticks , really , except a lingering creepiness one feels from being dragged through a sad , sordid universe of guns , drugs , avarice and damaged dreams .
0	a retread of material already thoroughly plumbed by martin scorsese .
1	feature debuter d . j . caruso directs a crack ensemble cast , bringing screenwriter tony gayton's narcotics noir to life .
0	human nature is a goofball movie , in the way that malkovich was , but it tries too hard .
0	loosely speaking , we're in all of me territory again , and , strictly speaking , schneider is no steve martin .
0	suffers from a lack of clarity and audacity that a subject as monstrous and pathetic as dahmer demands .
0	de niro and mcdormand give solid performances , but their screen time is sabotaged by the story's inability to create interest .
0	credibility sinks into a mire of sentiment .
0	little is done to support the premise other than fling gags at it to see which ones shtick .
0	for dance completists only .
0	the humor is hinged on the belief that knees in the crotch , elbows in the face and spit in the eye are inherently funny .
1	it won't bust your gut -- and it's not intended to -- it's merely a blandly cinematic surgical examination of what makes a joke a joke .
1	scott delivers a terrific performance in this fascinating portrait of a modern lothario .
1	[shyamalan] continues to cut a swathe through mainstream hollywood , while retaining an integrity and refusing to compromise his vision .
1	muccino seems to be exploring the idea of why human beings long for what they don't have , and how this gets us in trouble . but even while his characters are acting horribly , he is always sympathetic .
1	not so much a movie as a picture book for the big screen . this isn't my favorite in the series , still i enjoyed it enough to recommend .
0	the script is a disaster , with cloying messages and irksome characters .
1	" on guard ! " won't be placed in the pantheon of the best of the swashbucklers but it is a whole lot of fun and you get to see the one of the world's best actors , daniel auteuil , have a whale of a good time .
0	although bright , well-acted and thought-provoking , tuck everlasting suffers from a laconic pace and a lack of traditional action .
1	nervy and sensitive , it taps into genuine artistic befuddlement , and at the same time presents a scathing indictment of what drives hollywood .
1	passable entertainment , but it's the kind of motion picture that won't make much of a splash when it's released , and will not be remembered long afterwards .
1	this is simply the most fun you'll ever have with a documentary !
0	has a long and clunky ending . . . which forces the audience to fidget through ten pseudo-serious minutes while waiting for the ending credits and the deleted scenes montage to break the audience's awkward silence
1	a savvy exploration of paranoia and insecurity in america's culture of fear .
1	rifkin's references are . . . impeccable throughout .
0	the movie bounces all over the map .
1	the screenwriters dig themselves in deeper every time they toss logic and science into what is essentially a " dungeons and dragons " fantasy with modern military weaponry . . .
0	what the audience feels is exhaustion , from watching a movie that is dark ( dark green , to be exact ) , sour , bloody and mean .
1	the film is small in scope , yet perfectly formed .
0	ozpetek offers an aids subtext , skims over the realities of gay sex , and presents yet another tired old vision of the gay community as an all-inclusive world where uptight , middle class bores like antonia can feel good about themselves .
1	if this movie were a book , it would be a page-turner , you can't wait to see what happens next .
1	executed with such gentle but insistent sincerity , with such good humor and appreciation of the daily grind that only the most hardhearted scrooge could fail to respond .
0	plays like an unbalanced mixture of graphic combat footage and almost saccharine domestic interludes that are pure hollywood .
0	reno does what he can in a thankless situation , the film ricochets from humor to violence and back again , and ryoko hirosue makes us wonder if she is always like that .
0	it's a hellish , numbing experience to watch , and it doesn't offer any insights that haven't been thoroughly debated in the media already , back in the dahmer heyday of the mid-'90s .
0	while the mystery surrounding the nature of the boat's malediction remains intriguing enough to sustain mild interest , the picture refuses to offer much accompanying sustenance in the way of characterization , humor or plain old popcorn fun .
0	it's exactly the kind of movie toback's detractors always accuse him of making .
1	at its most basic , this cartoon adventure is that wind-in-the-hair exhilarating .
1	this fascinating look at israel in ferment feels as immediate as the latest news footage from gaza and , because of its heightened , well-shaped dramas , twice as powerful .
0	feels like the work of an artist who is simply tired -- of fighting the same fights , of putting the weight of the world on his shoulders , of playing with narrative form .
1	this is a finely written , superbly acted offbeat thriller .
1	a charming , banter-filled comedy . . . one of those airy cinematic bon bons whose aims -- and by extension , accomplishments -- seem deceptively slight on the surface .
1	ranging from funny to shattering and featuring some of the year's best acting , personal velocity gathers plenty of dramatic momentum .
0	it's surprisingly bland despite the heavy doses of weird performances and direction .
0	the punch lines that miss , unfortunately , outnumber the hits by three-to-one . but death to smoochy keeps firing until the bitter end .
0	surprisingly , considering that baird is a former film editor , the movie is rather choppy .
1	if you're not totally weirded- out by the notion of cinema as community-therapy spectacle , quitting hits home with disorienting force .
0	an overblown clunker full of bad jokes , howling cliches and by-the-numbers action sequences .
1	a byzantine melodrama that stimulates the higher brain functions as well as the libido .
1	a model of what films like this should be like .
0	there may have been a good film in " trouble every day , " but it is not what is on the screen .
1	though of particular interest to students and enthusiast of international dance and world music , the film is designed to make viewers of all ages , cultural backgrounds and rhythmic ability want to get up and dance .
0	when your subject is illusion versus reality , shouldn't the reality seem at least passably real ?
0	spy-vs . -spy action flick with antonio banderas and lucy liu never comes together .
1	you might want to take a reality check before you pay the full ticket price to see " simone , " and consider a dvd rental instead .
0	the film is undone by anachronistic quick edits and occasional jarring glimpses of a modern theater audience watching the events unfold .
0	rates an 'e' for effort -- and a 'b' for boring .
0	with spy kids 2 : the island of lost dreams writer/director/producer robert rodriguez has cobbled together a film that feels like a sugar high gone awry .
0	my advice is to skip the film and pick up the soundtrack .
0	a dreary , incoherent , self-indulgent mess of a movie in which a bunch of pompous windbags drone on inanely for two hours . . . a cacophony of pretentious , meaningless prattle .
1	witty , touching and well paced .
0	. . . a weak and ineffective ghost story without a conclusion or pay off .
0	really does feel like a short stretched out to feature length .
0	well , jason's gone to manhattan and hell , i guess a space station in the year 2455 can be crossed off the list of ideas for the inevitable future sequels ( hey , don't shoot the messenger ) .
0	there's not enough to sustain the comedy .
0	it kinda works and qualifies as cool at times , but is just too lame to work or be cool at others .
0	if you value your time and money , find an escape clause and avoid seeing this trite , predictable rehash .
0	this is not the undisputed worst boxing movie ever , but it's certainly not a champion - the big loser is the audience .
0	julie davis is the kathie lee gifford of film directors , sadly proving once again ego doesn't always go hand in hand with talent .
1	" . . . something appears to have been lost in the translation this time . the importance of being earnest movie seems to be missing a great deal of the acerbic repartee of the play . "
1	with a large cast representing a broad cross-section , tavernier's film bounds along with the rat-a-tat energy of " his girl friday , " maintaining a light touch while tackling serious themes .
0	five screenwriters are credited with the clich�-laden screenplay ; it seems as if each watered down the version of the one before .
0	though certainly original in form , altar boys requires a taste for swamp thing-type animation , doubled with a deafening score .
0	'christian bale's quinn [is] a leather clad grunge-pirate with a hairdo like gandalf in a wind-tunnel and a simply astounding cor-blimey-luv-a-duck cockney accent . '
0	i hate this movie
0	what might have been acceptable on the printed page of iles' book does not translate well to the screen .
1	the whole mildly pleasant outing -- the r rating is for brief nudity and a grisly corpse -- remains aloft not on its own self-referential hot air , but on the inspired performance of tim allen .
0	becomes the last thing you would expect from a film with this title or indeed from any plympton film : boring .
1	an example of quiet , confident craftsmanship that tells a sweet , charming tale of intergalactic friendship .
0	alas , the black-and-white archival footage of their act showcases pretty mediocre shtick .
0	most of the dialogue made me want to pack raw dough in my ears .
0	less worrying about covering all the drama in frida's life and more time spent exploring her process of turning pain into art would have made this a superior movie .
1	it's a diverting enough hour-and-a-half for the family audience .
1	the film's gamble to occasionally break up the live-action scenes with animated sequences pays off , as does its sensitive handling of some delicate subject matter .
0	too often , the viewer isn't reacting to humor so much as they are wincing back in repugnance .
0	it's just not very smart .
1	henry bean's thoughtful screenplay provides no easy answers , but offers a compelling investigation of faith versus intellect
0	a dreary movie .
1	hardly an objective documentary , but it's great cinematic polemic . . . love moore or loathe him , you've got to admire . . . the intensity with which he's willing to express his convictions .
0	while hollywood ending has its share of belly laughs ( including a knockout of a closing line ) , the movie winds up feeling like a great missed opportunity .
1	much of all about lily chou-chou is mesmerizing : some of its plaintiveness could make you weep .
1	what sets ms . birot's film apart from others in the genre is a greater attention to the parents -- and particularly the fateful fathers -- in the emotional evolution of the two bewitched adolescents .
1	a romantic comedy , yes , but one with characters who think and talk about their goals , and are working on hard decisions .
1	illuminating if overly talky documentary .
0	this is a picture that maik , the firebrand turned savvy ad man , would be envious of : it hijacks the heat of revolution and turns it into a sales tool .
0	opens at a funeral , ends on the protagonist's death bed and doesn't get much livelier in the three hours in between .
0	while the importance of being earnest offers opportunities for occasional smiles and chuckles , it doesn't give us a reason to be in the theater beyond wilde's wit and the actors' performances .
0	the somber pacing and lack of dramatic fireworks make green dragon seem more like medicine than entertainment .
1	my oh my , is this an invigorating , electric movie .
1	with not a lot of help from the screenplay ( proficient , but singularly cursory ) , [testud] acts with the feral intensity of the young bette davis .
1	williams plays sy , another of his open-faced , smiling madmen , like the killer in insomnia . he does this so well you don't have the slightest difficulty accepting him in the role .
1	the tasteful little revision works wonders , enhancing the cultural and economic subtext , bringing richer meaning to the story's morals .
0	directed in a paint-by-numbers manner .
1	expands the limits of what a film can be , taking us into the lives of women to whom we might not give a second look if we passed them on the street .
1	sure , it's more of the same , but as the film proves , that's not always a bad thing .
1	a grittily beautiful film that looks , sounds , and feels more like an extended , open-ended poem than a traditionally structured story .
1	lejos del para�so es al mismo tiempo una fiesta para los ojos y o�dos y un movilizador cuadro de personajes enfrentados a sus propios deseos , miedos y prejuicios .
0	de ayala is required to supply too much of the energy in a film that is , overall , far too staid for its subject matter .
0	so much facile technique , such cute ideas , so little movie .
1	successfully blended satire , high camp and yet another sexual taboo into a really funny movie .
0	unlike trey parker , sandler doesn't understand that the idea of exploiting molestation for laughs is funny , not actually exploiting it yourself .
1	the real star of this movie is the score , as in the songs translate well to film , and it's really well directed .
1	it is different from others in its genre in that it is does not rely on dumb gags , anatomical humor , or character cliches ; it primarily relies on character to tell its story .
1	jackson tries to keep the plates spinning as best he can , but all the bouncing back and forth can't help but become a bit tedious -- even with the breathtaking landscapes and villainous varmints there to distract you from the ricocheting .
0	maudlin and melodramatic we expected . boring we didn't .
0	a film really has to be exceptional to justify a three hour running time , and this isn't .
0	downright transparent is the script's endless assault of embarrassingly ham-fisted sex jokes that reek of a script rewrite designed to garner the film a " cooler " pg-13 rating .
1	films are made of little moments . changing lanes tries for more . it doesn't reach them , but the effort is gratefully received .
1	presents an astute appraisal of middle american musical torpor and the desperate struggle to escape it .
0	the worst kind of independent ; the one where actors play dress down hicks and ponderously mope around trying to strike lightning as captured by their 1970s predecessors
1	remove spider-man the movie from its red herring surroundings and it's apparent that this is one summer film that satisfies .
1	creepy , authentic and dark . this disturbing bio-pic is hard to forget .
1	a gripping movie , played with performances that are all understated and touching .
0	another wholly unnecessary addition to the growing , moldering pile of , well , extreme stunt pictures .
1	the aaa of action , xxx is a blast of adrenalin , rated eee for excitement . and vin diesel is the man .
0	somehow we're meant to buy that this doting mother would shun her kids , travel to one of the most dangerous parts of the world , don fatigues and become g . i . jane .
1	a beautiful and haunting examination of the stories we tell ourselves to make sense of the mundane horrors of the world .
1	too damn weird to pass up , and for the blacklight crowd , way cheaper ( and better ) than pink floyd tickets .
0	for those for whom the name woody allen was once a guarantee of something fresh , sometimes funny , and usually genuinely worthwhile , hollywood ending is a depressing experience
1	majidi's poetic love story is a ravishing consciousness-raiser , if a bit draggy at times .
1	if you can get past the taboo subject matter , it will be well worth your time .
0	the gantzes' interviews tend to let the guys off the hook .
1	when you think you've figured out bielinsky's great game , that's when you're in the most trouble : he's the con , and you're just the mark .
1	a wild ride juiced with enough energy and excitement for at least three films .
1	there is a real subject here , and it is handled with intelligence and care .
0	doesn't deliver a great story , nor is the action as gripping as in past seagal films .
0	a supernatural mystery that doesn't know whether it wants to be a suspenseful horror movie or a weepy melodrama . it ends up being neither , and fails at both endeavors .
0	if it's seldom boring , well , it's also rarely coherent .
1	an enthralling aesthetic experience , one that's steeped in mystery and a ravishing , baroque beauty .
0	with minimal imagination , you could restage the whole thing in your bathtub .
0	gussied up with so many distracting special effects and visual party tricks that it's not clear whether we're supposed to shriek or laugh .
0	the plot's contrivances are uncomfortably strained .
1	efficient , suitably anonymous chiller .
0	exploitative and largely devoid of the depth or sophistication that would make watching such a graphic treatment of the crimes bearable .
1	exquisitely nuanced in mood tics and dialogue , this chamber drama is superbly acted by the deeply appealing veteran bouquet and the chilling but quite human berling .
0	so muddled , repetitive and ragged that it says far less about the horrifying historical reality than about the filmmaker's characteristic style .
0	a well-crafted letdown .
1	a surprisingly funny movie .
0	check your brain and your secret agent decoder ring at the door because you don't want to think too much about what's going on . the movie does has some entertainment value - how much depends on how well you like chris rock .
0	it's getting harder and harder to ignore the fact that hollywood isn't laughing with us , folks . it's laughing at us .
0	bears is bad . not 'terrible filmmaking' bad , but more like , 'i once had a nightmare like this , and it's now coming true' bad .
0	full of the kind of obnoxious chitchat that only self-aware neurotics engage in .
0	a synthesis of cliches and absurdities that seems positively decadent in its cinematic flash and emptiness .
1	while the story does seem pretty unbelievable at times , it's awfully entertaining to watch .
0	juliette binoche's sand is vivacious , but it's hard to sense that powerhouse of 19th-century prose behind her childlike smile .
1	it has the charm of the original american road movies , feasting on the gorgeous , ramshackle landscape of the filmmaker's motherland .
1	piercingly affecting . . . while clearly a manipulative film , emerges as powerful rather than cloying .
0	it's better than mid-range steven seagal , but not as sharp as jet li on rollerblades .
1	manages to delight without much of a story .
0	often silly � and gross � but it's rarely as moronic as some campus gross-out films .
0	reggio's trippy , ambitious downer can also sometimes come across like nothing more than a glorified nike ad .
0	admirably ambitious but self-indulgent .
0	. . . a cheap , ludicrous attempt at serious horror .
0	not completely loveable -- but what underdog movie since the bad news bears has been ? -- but certainly hard to hate .
1	this ecologically minded , wildlife friendly film teaches good ethics while entertaining with its unconventionally wacky but loving family
0	for casual moviegoers who stumble into rules expecting a slice of american pie hijinks starring the kid from dawson's creek , they'll probably run out screaming .
1	the warnings to resist temptation in this film . . . are blunt and challenging and offer no easy rewards for staying clean .
0	everything else about high crimes is , like the military system of justice it portrays , tiresomely regimented .
1	the unique tug-of-war with viewer expectations is undeniable , if not a pleasure in its own right .
1	all leather pants & augmented boobs , hawn is hilarious as she tries to resuscitate the fun-loving libertine lost somewhere inside the conservative , handbag-clutching sarandon .
0	how can such a cold movie claim to express warmth and longing ? in truth , it has all the heart of a porno flick ( but none of the sheer lust ) .
1	dark , resonant , inventively detailed and packed with fleet turns of plot and a feast of visual amazement .
0	the words , 'frankly , my dear , i don't give a damn , ' have never been more appropriate .
1	. . . brian de palma is utterly mad : cinema mad , set-piece mad , style mad . it's a beautiful madness .
0	schneidermeister . . . makin' a fool of himself . . . losin' his fan base . . .
0	'rare birds' tries to force its quirkiness upon the audience .
1	an engrossing story that combines psychological drama , sociological reflection , and high-octane thriller .
0	like all abstract art , the film does not make this statement in an easily accessible way , and -- unless prewarned -- it would be very possible for a reasonably intelligent person to sit through its tidal wave of imagery and not get this vision at all .
0	mckay seems embarrassed by his own invention and tries to rush through the intermediary passages , apparently hoping that the audience will not notice the glaring triteness of the plot device he has put in service .
0	even if britney spears is really cute , her movie is really bad .
1	much of the movie's charm lies in the utter cuteness of stuart and margolo . their computer-animated faces are very expressive .
1	the performances are uniformly good .
1	sometimes , nothing satisfies like old-fashioned swashbuckling . and in this regard , on guard delivers .
1	i encourage young and old alike to go see this unique and entertaining twist on the classic whale's tale -- you won't be sorry !
0	was that movie nothing more than a tepid exercise in trotting out a formula that worked five years ago but has since lost its fizz ?
1	the new insomnia is a surprisingly faithful remake of its chilly predecessor , and when it does elect to head off in its own direction , it employs changes that fit it well rather than ones that were imposed for the sake of commercial sensibilities .
0	for all its impressive craftsmanship , and despite an overbearing series of third-act crescendos , lily chou-chou never really builds up a head of emotional steam .
0	a good-natured ensemble comedy that tries hard to make the most of a bumper cast , but never quite gets off the ground .
1	works because , for the most part , it avoids the stupid cliches and formulaic potholes that befall its brethren .
0	imagine ( if possible ) a pasolini film without passion or politics , or an almodovar movie without beauty or humor , and you have some idea of the glum , numb experience of watching o fantasma .
0	the ending is a cop-out . what happens to john q ? i don't have an i am sam clue .
1	. . . a quietly introspective portrait of the self-esteem of employment and the shame of losing a job . . .
0	'es en verdad una pena que mandoki est� realizando cintas tan malas desde hace alg�n tiempo , pues talento tiene , pero qui�n sabe d�nde lo tiene escondido . '
1	a comedy that is warm , inviting , and surprising .
0	the filmmakers juggle and juxtapose three story lines but fail to come up with one cogent point , unless it's that life stinks , especially for sensitive married women who really love other women .
0	pretend it's a werewolf itself by avoiding eye contact and walking slowly away . it's fun , but it's a real howler .
0	arnold's jump from little screen to big will leave frowns on more than a few faces .
1	a resonant tale of racism , revenge and retribution .
1	what could have been a daytime soap opera is actually a compelling look at a young woman's tragic odyssey .
1	like most bond outings in recent years , some of the stunts are so outlandish that they border on being cartoonlike . a heavy reliance on cgi technology is beginning to creep into the series .
0	how many more times will indie filmmakers subject us to boring , self-important stories of how horrible we are to ourselves and each other ?
1	full of bland hotels , highways , parking lots , with some glimpses of nature and family warmth , time out is a discreet moan of despair about entrapment in the maze of modern life .
1	� uma pena que , mais tarde , o pr�prio filme abandone o tom de par�dia e passe a utilizar os mesmos clich�s que havia satirizado .
0	suffers from unlikable characters and a self-conscious sense of its own quirky hipness .
0	it's all pretty tame . the most offensive thing about the movie is that hollywood expects people to pay to see it .
0	to the filmmakers , ivan is a prince of a fellow , but he comes across as shallow and glib though not mean-spirited , and there's no indication that he's been responsible for putting together any movies of particular value or merit .
1	the fourth " pokemon " is a diverting--if predictable--adventure suitable for a matinee , with a message that cautions children about disturbing the world's delicate ecological balance .
0	what madonna does here can't properly be called acting -- more accurately , it's moving and it's talking and it's occasionally gesturing , sometimes all at once .
1	this quiet , introspective and entertaining independent is worth seeking .
1	lightweight but appealing .
0	if damon and affleck attempt another project greenlight , next time out they might try paying less attention to the miniseries and more attention to the film it is about .
1	kids will love its fantasy and adventure , and grownups should appreciate its whimsical humor .
0	to build a feel-good fantasy around a vain dictator-madman is off-putting , to say the least , not to mention inappropriate and wildly undeserved .
0	a 75-minute sample of puerile rubbish that is listless , witless , and devoid of anything resembling humor .
1	an interesting psychological game of cat-and-mouse , three-dimensional characters and believable performances all add up to a satisfying crime drama .
0	the trouble is , its filmmakers run out of clever ideas and visual gags about halfway through .
0	it appears that something has been lost in the translation to the screen .
1	visually imaginative , thematically instructive and thoroughly delightful , it takes us on a roller-coaster ride from innocence to experience without even a hint of that typical kiddie-flick sentimentality .
1	hands down the year's most thought-provoking film . but it pays a price for its intricate intellectual gamesmanship .
1	the son's room is a triumph of gentility that earns its moments of pathos .
0	doesn't really add up to much .
0	i've heard that the fans of the first men in black have come away hating the second one . i wonder why . they felt like the same movie to me .
1	a beautiful , entertaining two hours . you get the idea , though , that kapur intended the film to be more than that .
0	in trying to be daring and original , it comes off as only occasionally satirical and never fresh .
1	this surreal gilliam-esque film is also a troubling interpretation of ecclesiastes . a rewarding work of art for only the most patient and challenge-hungry moviegoers .
0	even if the enticing prospect of a lot of nubile young actors in a film about campus depravity didn't fade amid the deliberate , tiresome ugliness , it would be rendered tedious by avary's failure to construct a story with even a trace of dramatic interest .
1	[shyamalan] turns the goose-pimple genre on its empty head and fills it with spirit , purpose and emotionally bruised characters who add up to more than body count .
0	at best this is a film for the under-7 crowd . but it would be better to wait for the video . and a very rainy day .
1	delirious fun .
0	this goofy gangster yarn never really elevates itself from being yet another earnestly generic crime-busting comic vehicle -- a well-intentioned remake that shows some spunk and promise but fails to register as anything distinctive or daring
0	consider the film a celluloid litmus test for the intellectual and emotional pedigree of your date and a giant step backward for a director i admire .
0	if swimfan does catch on , it may be because teens are looking for something to make them laugh .
0	the director mostly plays it straight , turning leys' fable into a listless climb down the social ladder .
1	an engrossing and grim portrait of hookers : what they think of themselves and their clients .
1	this isn't a retooled genre piece , the tale of a guy and his gun , but an amiably idiosyncratic work .
0	as social expos� , skins has its heart in the right place , but that's not much to hang a soap opera on .
1	not only is undercover brother as funny , if not more so , than both austin powers films , but it's also one of the smarter , savvier spoofs to come along in some time .
1	chicago offers much colorful eye candy , including the spectacle of gere in his dancing shoes , hoofing and crooning with the best of them .
0	forages for audience sympathy like a temperamental child begging for attention , giving audiences no reason to truly care for its decrepit freaks beyond the promise of a reprieve from their incessant whining .
0	in the real world , an actor this uncharismatically beautiful would have a r�sum� loaded with credits like " girl in bar #3 . "
0	astonishing isn't the word -- neither is incompetent , incoherent or just plain crap . indeed , none of these words really gets at the very special type of badness that is deuces wild .
0	the actresses may have worked up a back story for the women they portray so convincingly , but viewers don't get enough of that background for the characters to be involving as individuals rather than types .
1	whether you're moved and love it , or bored or frustrated by the film , you'll still feel something .
1	the movie has an avalanche of eye-popping visual effects .
0	the intent is almost exactly the same [as the full monty] . all that's missing is the spontaneity , originality and delight .
1	shiner can certainly go the distance , but isn't world championship material
0	it feels like an after-school special gussied up with some fancy special effects , and watching its rote plot points connect is about as exciting as gazing at an egg timer for 93 minutes .
0	to my taste , the film's comic characters come perilously close to being amoses and andys for a new generation .
0	i can easily imagine benigni's pinocchio becoming a christmas perennial . coal isn't as easy to come by as it used to be and this would be a worthy substitute for naughty children's stockings .
0	a vile , incoherent mess . . . a scummy ripoff of david cronenberg's brilliant 'videodrome . '
1	rich in shadowy metaphor and as sharp as a samurai sword , jiang wen's devils on the doorstep is a wartime farce in the alternately comic and gut-wrenching style of joseph heller or kurt vonnegut .
0	fairly run-of-the-mill .
0	looks more like a travel-agency video targeted at people who like to ride bikes topless and roll in the mud than a worthwhile glimpse of independent-community guiding lights .
0	this extremely unfunny film clocks in at 80 minutes , but feels twice as long .
1	what time is it there ? is not easy . it haunts you , you can't forget it , you admire its conception and are able to resolve some of the confusions you had while watching it .
0	bullock's complete lack of focus and ability quickly derails the film
0	in terms of execution this movie is careless and unfocused .
1	y tu mam� tambi�n is hilariously , gloriously alive , and quite often hotter than georgia asphalt .
0	[the film's] taste for " shock humor " will wear thin on all but those weaned on the comedy of tom green and the farrelly brothers .
0	it's sweet . . . but just a little bit too precious at the start and a little too familiar at the end .
1	a must-see for fans of thoughtful war films and those interested in the sights and sounds of battle .
0	it's a mindless action flick with a twist -- far better suited to video-viewing than the multiplex .
1	tunney , brimming with coltish , neurotic energy , holds the screen like a true star .
0	being author wells' great-grandson , you'd think filmmaker simon wells would have more reverence for the material . but this costly dud is a far cry from either the book or the beloved film .
0	the transporter bombards the viewer with so many explosions and side snap kicks that it ends up being surprisingly dull .
1	the more you think about the movie , the more you will probably like it .
1	for all its failed connections , divine secrets of the ya-ya sisterhood is nurturing , in a gauzy , dithering way .
1	a triumph , relentless and beautiful in its downbeat darkness .
0	the film is surprisingly well-directed by brett ratner , who keeps things moving well -- at least until the problematic third act .
0	very stupid and annoying .
0	this thing is just garbage .
1	hugely accomplished slice of hitchcockian suspense .
0	overall , the film misses the brilliance of jelinek's novel by some way . it settles for being merely grim .
0	boasts eye-catching art direction but has a forcefully quirky tone that quickly wears out its limited welcome .
1	so vivid a portrait of a woman consumed by lust and love and crushed by betrayal that it conjures up the intoxicating fumes and emotional ghosts of a freshly painted rembrandt .
1	turturro is fabulously funny and over the top as a 'very sneaky' butler who excels in the art of impossible disappearing/reappearing acts
0	in the end , the movie bogs down in insignificance , saying nothing about kennedy's assassination and revealing nothing about the pathology it pretends to investigate .
0	stale and clich�d to a fault .
1	with we were soldiers , hollywood makes a valiant attempt to tell a story about the vietnam war before the pathology set in .
1	it's a much more emotional journey than what shyamalan has given us in his past two movies , and gibson , stepping in for bruce willis , is the perfect actor to take us on the trip .
0	pompous and garbled .
1	adaptation is simply brilliant .
0	to the vast majority of more casual filmgoers , it will probably be a talky bore .
1	for the first time in years , de niro digs deep emotionally , perhaps because he's been stirred by the powerful work of his co-stars .
1	the premise of jason x is silly but strangely believable .
1	a lot of the credit for the film's winning tone must go to grant , who hasn't lost a bit of the dry humor that first made audiences on both sides of the atlantic love him .
0	though it was made with careful attention to detail and is well-acted by james spader and maggie gyllenhaal , i felt disrespected .
1	those prone to indignation need not apply ; those susceptible to blue hilarity , step right up .
0	this is a fudged opportunity of gigantic proportions -- a lunar mission with no signs of life .
1	a pleasant romantic comedy .
0	a work that lacks both a purpose and a strong pulse .
1	funny and , at times , poignant , the film from director george hickenlooper all takes place in pasadena , " a city where people still read . "
1	what makes this film special is serry's ability to take what is essentially a contained family conflict and put it into a much larger historical context .
1	the date movie that franz kafka would have made .
0	este � apenas mais um ( longo ) epis�dio do programa da mtv . a �nica diferen�a � que , desta vez , a paramount teve o mau gosto de exibi-lo nos cinemas .
0	is " ballistic " worth the price of admission ? absolutely not . it sucked . would i see it again ? please see previous answer .
1	thrilling , provocative and darkly funny , this timely sci-fi mystery works on so many different levels that it not only invites , it demands repeated viewings .
1	baby-faced renner is eerily convincing as this bland blank of a man with unimaginable demons within .
1	hu and liu offer natural , matter-of-fact performances that glint with sorrow , longing and love .
0	brown's saga , like many before his , makes for snappy prose but a stumblebum of a movie .
0	i'm not saying that ice age doesn't have some fairly pretty pictures , but there's not enough substance in the story to actually give them life .
0	birot is a competent enough filmmaker , but her story has nothing fresh or very exciting about it .
0	comes off like a rejected abc afterschool special , freshened up by the dunce of a screenwriting 101 class . . . . designed to provide a mix of smiles and tears , " crossroads " instead provokes a handful of unintentional howlers and numerous yawns .
1	at once a testament to the divine calling of education and a demonstration of the painstaking process of imparting knowledge .
0	the movie's gloomy atmosphere is fascinating , though , even if the movie itself doesn't stand a ghost of a chance .
0	truth to tell , if you've seen more than half-a-dozen horror films , there's nothing here you haven't seen before .
0	a dramatic comedy as pleasantly dishonest and pat as any hollywood fluff .
1	moore provides an invaluable service by sparking debate and encouraging thought . better still , he does all of this , and more , while remaining one of the most savagely hilarious social critics this side of jonathan swift .
0	with a tone as variable as the cinematography , schaeffer's film never settles into the light-footed enchantment the material needs , and the characters' quirks and foibles never jell into charm .
