# Supplementary material for: Analysis of the mixed teaching of college physical education based on the health big data and blockchain technology
Source: PeerJ Comput Sci. 2023 Jan 20;9:e1206. doi: 10.7717/peerj-cs.1206 (PMC10280178; doi:10.7717/peerj-cs.1206)
Supplement: Supplemental Information 2 [file peerj-cs-09-1206-s002.zip › data/mr/MR.task.unlabel]

with zoe clarke-williams's lackluster thriller " new best friend " , who needs enemies ? just another generic drama that has nothing going for it other than its exploitive array of obligatory cheap thrills . 
macdowell . . . gives give a solid , anguished performance that eclipses nearly everything else she's ever done . 
a powerful and telling story that examines forbidden love , racial tension , and other issues that are as valid today as they were in the 1950s . 
it's as if allen , at 66 , has stopped challenging himself . 
the stars may be college kids , but the subject matter is as adult as you can get : the temptations of the flesh are unleashed by a slightly crazed , overtly determined young woman and a one-night swim turns into an ocean of trouble . 
the movie is loaded with good intentions , but in his zeal to squeeze the action and our emotions into the all-too-familiar dramatic arc of the holocaust escape story , minac drains his movie of all individuality . 
a mawkish self-parody that plays like some weird masterpiece theater sketch with neither a point of view nor a compelling reason for being . 
it finds its moviegoing pleasures in the tiny events that could make a person who has lived her life half-asleep suddenly wake up and take notice . 
an elegant and sly deadpan comedy . 
a sensitive and expertly acted crowd-pleaser that isn't above a little broad comedy and a few unabashedly sentimental tears . 
the messy emotions raging throughout this three-hour effort are instantly recognizable , allowing the film to paradoxically feel familiar and foreign at the same time . 
gorgeous to look at but insufferably tedious and turgid . . . a curiously constricted epic . 
an uncomfortable movie , suffocating and sometimes almost senseless , the grey zone does have a center , though a morbid one . 
a series of escapades demonstrating the adage that what is good for the goose is also good for the gander , some of which occasionally amuses but none of which amounts to much of a story . 
woven together handsomely , recalling sixties' rockumentary milestones from lonely boy to don't look back . 
a stunning and overwhelmingly cogent case for kissinger as a calculating war criminal . 
the premise of " abandon " holds promise , . . . but its delivery is a complete mess . 
fans of so-bad-they're-good cinema may find some fun in this jumbled mess . 
worthy of the gong . 
a very long movie , dull in stretches , with entirely too much focus on meal preparation and igloo construction . 
imagine the cleanflicks version of 'love story , ' with ali macgraw's profanities replaced by romance-novel platitudes . 
just offbeat enough to keep you interested without coming close to bowling you over . 
shrewd but pointless . 
is truth stranger than fiction ? in [screenwriter] charlie kaufman's world , truth and fiction are equally strange , and his for the taking . 
a tone of rueful compassion . . . reverberates throughout this film , whose meaning and impact is sadly heightened by current world events . 
nair doesn't use [monsoon wedding] to lament the loss of culture . instead , she sees it as a chance to revitalize what is and always has been remarkable about clung-to traditions . 
gay or straight , kissing jessica stein is one of the greatest date movies in years . 
affectionately reminds us that , in any language , the huge stuff in life can usually be traced back to the little things . 
there are cheesy backdrops , ridiculous action sequences , and many tired jokes about men in heels . 
if you want to see a train wreck that you can't look away from , then look no further , because here it is . 
femme fatale offers nothing more than a bait-and-switch that is beyond playing fair with the audience . are we dealing with dreams , visions or being told what actually happened as if it were the third ending of clue ? 
savvy director robert j . siegel and his co-writers keep the story subtle and us in suspense . 
an enthralling , playful film that constantly frustrates our desire to know the 'truth' about this man , while deconstructing the very format of the biography in a manner that derrida would doubtless give his blessing to . 
despite its sincere acting , signs is just another unoriginal run of the mill sci-fi film with a flimsy ending and lots of hype . 
the film rehashes several old themes and is capped with pointless extremes -- it's insanely violent and very graphic . 
cold , sterile and lacking any color or warmth . 
john carlen's script is full of unhappy , two-dimensional characters who are anything but compelling . 
this is a fascinating film because there is no clear-cut hero and no all-out villain . 
in a summer overrun with movies dominated by cgi aliens and super heroes , it revigorates the mind to see a feature that concentrates on people , a project in which the script and characters hold sway . 
it's the cute frissons of discovery and humor between chaplin and kidman that keep this nicely wound clock not just ticking , but humming . 
although life or something like it is very much in the mold of feel-good movies , the cast and director stephen herek's polished direction pour delightfully piquant wine from aged bottles . 
a mesmerizing cinematic poem from the first frame to the last . 
despite the surface attractions -- conrad l . hall's cinematography will likely be nominated for an oscar next year -- there's something impressive and yet lacking about everything . 
suggests puns about ingredients and soup and somebody being off their noodle , but let's just say the ingredients don't quite add up to a meal . 
the movie has generic virtues , and despite a lot of involved talent , seems done by the numbers . 
filled with low-brow humor , gratuitous violence and a disturbing disregard for life . 
a film that presents an interesting , even sexy premise then ruins itself with too many contrivances and goofy situations . 
one of the best movies of the year . 
disney again ransacks its archives for a quick-buck sequel . 
a thoroughly awful movie--dumb , narratively chaotic , visually sloppy . . . a weird amalgam of 'the thing' and a geriatric 'scream . '
highly irritating at first , mr . koury's passive technique eventually begins to yield some interesting results . 
the only excitement comes when the credits finally roll and you get to leave the theater . 
canadian filmmaker gary burns' inventive and mordantly humorous take on the soullessness of work in the city . 
even if you're an agnostic carnivore , you can enjoy much of jonah simply , and gratefully , as laugh-out-loud lunacy with a pronounced monty pythonesque flavor . 
all very stylish and beautifully photographed , but far more trouble than it's worth , with fantasy mixing with reality and actors playing more than one role just to add to the confusion . 
full of detail about the man and his country , and is well worth seeing . 
the sheer joy and pride they took in their work -- and in each other -- shines through every frame . 
it is interesting and fun to see goodall and her chimpanzees on the bigger-than-life screen . 
 . . . comes alive only when it switches gears to the sentimental . 
the movie isn't painfully bad , something to be 'fully experienced' ; it's just tediously bad , something to be fully forgotten . 
scooby-doo doesn't know if it wants to be a retro-refitting exercise in campy recall for older fans or a silly , nickelodeon-esque kiddie flick . 
like so many other allegedly scary movies , it gets so tangled up in the twist that it chokes the energy right out of the very audience it seeks to frighten . 
a sweet-tempered comedy that forgoes the knee-jerk misogyny that passes for humor in so many teenage comedies . 
puts to rest any thought that the german film industry cannot make a delightful comedy centering on food . 
 " home movie " is the film equivalent of a lovingly rendered coffee table book . 
oddly , the film isn't nearly as downbeat as it sounds , but strikes a tone that's alternately melancholic , hopeful and strangely funny . 
it all drags on so interminably it's like watching a miserable relationship unfold in real time . 
the picture emerges as a surprisingly anemic disappointment . 
a puppy dog so desperate for attention it nearly breaks its little neck trying to perform entertaining tricks . 
i'm not suggesting that you actually see it , unless you're the kind of person who has seen every wim wenders film of the '70s . 
the filmmakers lack the nerve . . . to fully exploit the script's potential for sick humor . 
a shambles of a movie--visually unattractive , unbearably loud and utterly silly . . . its hilarity is completely unintentional . 
a big fat pain . 
you get the impression that writer and director burr steers knows the territory . . . but his sense of humor has yet to lose the smug self-satisfaction usually associated with the better private schools . 
filled with honest performances and exceptional detail , baran is a gentle film with dramatic punch , a haunting ode to humanity . 
while there's something intrinsically funny about sir anthony hopkins saying 'get in the car , bitch , ' this jerry bruckheimer production has little else to offer
the casting of von sydow . . . is itself intacto's luckiest stroke . 
this isn't just the cliffsnotes version of nicholas nickleby , it's the cliffsnotes with pages missing . 
[it's] a prison soccer movie starring charismatic tough guy vinnie jones , but it had too much spitting for me to enjoy . 
a smart little indie . 
a smart , witty follow-up . 
disney's live-action division has a history of releasing cinematic flotsam , but this is one occasion when they have unearthed a rare gem . 
surprisingly , the film is a hilarious adventure and i shamelessly enjoyed it . 
one of those pictures whose promising , if rather precious , premise is undercut by amateurish execution . 
the salton sea has moments of inspired humour , though every scrap is of the darkest variety . 
parents beware ; this is downright movie penance . 
a gripping drama . 
thirty years ago , it would have been groundbreaking . now it's just tired . 
if you're part of her targeted audience , you'll cheer . otherwise , maybe . 
a morose little soap opera about three vapid , insensitive people who take turns hurting each other . it's a feature-length adaptation of one of those " can this marriage be saved ? " columns from ladies home journal . . . 
the trinity assembly approaches the endeavor with a shocking lack of irony , and george ratliff's documentary , hell house , reflects their earnestness � which makes for a terrifying film . 
perhaps the best sports movie i've ever seen . 
the problem , amazingly enough , is the screenplay . 
it's an offbeat treat that pokes fun at the democratic exercise while also examining its significance for those who take part . 
mostly martha could have used a little trimming -- 10 or 15 minutes could be cut and no one would notice -- but it's a pleasurable trifle . the only pain you'll feel as the credits roll is your stomach grumbling for some tasty grub . 
the kind of sense of humor that derives from a workman's grasp of pun and entendre and its attendant need to constantly draw attention to itself . 
the script isn't very good ; not even someone as gifted as hoffman ( the actor ) can make it work . 
the movie isn't just hilarious : it's witty and inventive , too , and in hindsight , it isn't even all that dumb . 
that is essentially what's missing from blackboards -- the sense of something bigger , some ultimate point . 
the filmmakers are playing to the big boys in new york and l . a . to that end , they mock the kind of folks they don't understand , ones they figure the power-lunchers don't care to understand , either . 
leguizamo and jones are both excellent and the rest of the cast is uniformly superb . 
offers no new insight on the matter , nor do its characters exactly spring to life . 
it reaffirms life as it looks in the face of death . 
while parker and co-writer catherine di napoli are faithful to melville's plotline , they and a fully engaged supporting cast . . . have made the old boy's characters more quick-witted than any english lit major would have thought possible . 
the film's best trick is the way that it treats conspiracy as a kind of political blair witch , a monstrous murk that haunts us precisely because it can never be seen . 
return to neverland manages to straddle the line between another classic for the company and just another run-of-the-mill disney sequel intended for the home video market . 
i watched the brainless insanity of no such thing with mounting disbelief . 
manipulative claptrap , a period-piece movie-of-the-week , plain old blarney . . . take your pick . all three descriptions suit evelyn , a besotted and obvious drama that tells us nothing new . 
there is nothing outstanding about this film , but it is good enough and will likely be appreciated most by sailors and folks who know their way around a submarine . 
parris' performance is credible and remarkably mature . 
so many documentaries like this presuppose religious bigotry or zealous nuttiness of its antagonists , but family fundamentals displays a rare gift for unflinching impartiality . 
blue crush is so prolonged and boring it isn't even close to being the barn-burningly bad movie it promised it would be . 
a classy item by a legend who may have nothing left to prove but still has the chops and drive to show how its done . 
so devoid of pleasure or sensuality that it cannot even be dubbed hedonistic . 
simultaneously heart-breaking and very funny , the last kiss is really all about performances . 
third time's the charm . . . yeah , baby ! 
there's not a fresh idea at the core of this tale . 
a classic fairy tale that perfectly captures the wonders and worries of childhood in a way that few movies have ever approached . 
whether [binoche and magimel] are being charming or angst-ridden , they easily fill their scenes and , fine judges both , never overcook the hysteria . 
the obnoxious special effects , the obligatory outbursts of flatulence and the incessant , so-five-minutes-ago pop music on the soundtrack overwhelm what is left of the scruffy , dopey old hanna-barbera charm . 
it's impossible to indulge the fanciful daydreams of janice beard ( eileen walsh ) when her real-life persona is so charmless and vacant . 
there is no denying the power of polanski's film . . . 
a journey through memory , a celebration of living , and a sobering rumination on fatality , classism , and ignorance . 
fear permeates the whole of stortelling , todd solondz' oftentimes funny , yet ultimately cowardly autocritique . 
the script is smart , not cloying . 
more busy than exciting , more frantic than involving , more chaotic than entertaining . 
can i admit xxx is as deep as a petri dish and as well-characterized as a telephone book but still say it was a guilty pleasure ? 
the adventures of pluto nash is a whole lot of nada . 
all the amped-up tony hawk-style stunts and thrashing rap-metal can't disguise the fact that , really , we've been here , done that . 
it proves quite compelling as an intense , brooding character study . 
 . . . has about 3/4th the fun of its spry 2001 predecessor � but it's a rushed , slapdash , sequel-for-the-sake- of-a-sequel with less than half the plot and ingenuity . 
for all the dolorous trim , secretary is a genial romance that maintains a surprisingly buoyant tone throughout , notwithstanding some of the writers' sporadic dips into pop freudianism . 
it remains to be seen whether statham can move beyond the crime-land action genre , but then again , who says he has to ? 
an exceptionally dreary and overwrought bit of work , every bit as imperious as katzenberg's the prince of egypt from 1998 . 
ofrece una buena oportunidad de cultura ( aunque sea condensada ) que bien vale la pena aprovechar . 
it could have been something special , but two things drag it down to mediocrity -- director clare peploe's misunderstanding of marivaux's rhythms , and mira sorvino's limitations as a classical actress . 
a moody , multi-dimensional love story and sci-fi mystery , solaris is a thought-provoking , haunting film that allows the seeds of the imagination to germinate . 
an ambitious 'what if ? ' that works . 
this thing is virtually unwatchable . 
whatever heartwarming scene the impressively discreet filmmakers may have expected to record with their mini dv , they show a remarkable ability to document both sides of this emotional car-wreck . 
 . . . the one thing this wild film has that other imax films don't : chimps , lots of chimps , all blown up to the size of a house . that's fun for kids of any age . 
mr . spielberg and his company just want you to enjoy yourselves without feeling conned . and they succeed merrily at their noble endeavor . 
scotland , pa . blurs the line between black comedy and black hole . 
what should have been a cutting hollywood satire is instead about as fresh as last week's issue of variety . 
confessions is without a doubt a memorable directorial debut from king hunk . 
a clever blend of fact and fiction . 
it was only a matter of time before some savvy producer saw the potential success inherent in the mixture of bullock bubble and hugh goo . 
the movie has a soft , percolating magic , a deadpan suspense . 
it's a bad sign when you're rooting for the film to hurry up and get to its subjects' deaths just so the documentary will be over , but it's indicative of how uncompelling the movie is unless it happens to cover your particular area of interest . 
it's got its heart in the right place , but it also wilts after awhile . 
without shakespeare's eloquent language , the update is dreary and sluggish . 
kung pow is oedekerk's realization of his childhood dream to be in a martial-arts flick , and proves that sometimes the dreams of youth should remain just that . 
without the dark spookiness of crystal lake camp , the horror concept completely loses its creepy menace . 
the talk-heavy film plays like one of robert altman's lesser works . 
miyazaki is one of world cinema's most wondrously gifted artists and storytellers . 
one of those movies that make us pause and think of what we have given up to acquire the fast-paced contemporary society . 
it's drained of life in an attempt to be sober and educational , and yet it's so devoid of realism that its lack of whistles and bells just makes it obnoxious and stiff . 
[screenwriter] pimental took the farrelly brothers comedy and feminized it , but it is a rather poor imitation . 
kapur weighs down the tale with bogus profundities . 
like brosnan's performance , evelyn comes from the heart . 
it's pretty linear and only makeup-deep , but bogdanovich ties it together with efficiency and an affection for the period . 
if this movie leaves you cool , it also leaves you intriguingly contemplative . 
solondz is without doubt an artist of uncompromising vision , but that vision is beginning to feel , if not morally bankrupt , at least terribly monotonous . 
when the painted backdrops in a movie are more alive than its characters , you know you're in trouble . 
priggish , lethargically paced parable of renewal . 
herzog is obviously looking for a moral to his fable , but the notion that a strong , unified showing among germany and eastern european jews might have changed 20th-century history is undermined by ahola's inadequate performance . 
knows how to make our imagination wonder . 
the movie feels like it's going to be great , and it carries on feeling that way for a long time , but takeoff just never happens . 
sturdy , entertaining period drama . . . both caine and fraser have their moments . 
the result is somewhat satisfying -- it still comes from spielberg , who has never made anything that wasn't at least watchable . but it's also disappointing to a certain degree . 
an artsploitation movie with too much exploitation and too little art . 
ben affleck as jack ryan , tom clancy's intrepid hero ? ridiculous . what's next ? d . j . qualls as indiana jones ? or tom green as han solo ? 
when the first few villians are introduced as " spider " and " snake " you know you're in for a real winner , creativity at its peak . 
will only satisfy those who can't tell the difference between the good , the bad and the ugly . 
the film has several strong performances . 
each scene wreaks of routine ; the film never manages to generate a single threat of suspense . 
you may think you have figured out the con and the players in this debut film by argentine director fabian bielinsky , but while you were thinking someone made off with your wallet . 
 . . . an agreeable time-wasting device -- but george pal's low-tech 1960 version still rules the epochs . 
falters when it takes itself too seriously and when it depends too heavily on its otherwise talented cast to clown in situations that aren't funny . 
instead of accurately accounting a terrible true story , the film's more determined to become the next texas chainsaw massacre . but what about the countless other people who'd merely like to watch a solid tale about a universally interesting soul ? 
reyes' directorial debut has good things to offer , but ultimately it's undone by a sloppy script
 . . . a confusing drudgery . 
 . . . once the true impact of the day unfolds , the power of this movie is undeniable . 
the first shocking thing about sorority boys is that it's actually watchable . even more baffling is that it's funny . 
we get light showers of emotion a couple of times , but then -- strangely -- these wane to an inconsistent and ultimately unsatisfying drizzle . 
the premise for this kegger comedy probably sounded brilliant four six-packs and a pitcher of margaritas in , but the film must have been written . . . in the thrall of a vicious hangover . 
harmless fun . 
i don't think most of the people who loved the 1989 paradiso will prefer this new version . but i do . 
' . . . a great , participatory spectator sport . '
involving at times , but lapses quite casually into the absurd . 
leaves you with a knot in your stomach , its power is undercut by its own head-banging obviousness . 
transcends its agenda to deliver awe-inspiring , at times sublime , visuals and offer a fascinating glimpse into the subculture of extreme athletes whose derring-do puts the x into the games . 
it grabs you in the dark and shakes you vigorously for its duration . 
featuring a dangerously seductive performance from the great daniel auteuil , " sade " covers the same period as kaufmann's " quills " with more unsettlingly realistic results . 
 . . . a spoof comedy that carries its share of laughs � sometimes a chuckle , sometimes a guffaw and , to my great pleasure , the occasional belly laugh . 
on the heels of the ring comes a similarly morose and humorless horror movie that , although flawed , is to be commended for its straight-ahead approach to creepiness . 
slapstick buffoonery can tickle many a preschooler's fancy , but when it costs a family of four about $40 to see a film in theaters , why spend money on a dog like this when you can rent a pedigree instead ? 
you won't look at religious fanatics -- or backyard sheds -- the same way again . 
by the time the plot grinds itself out in increasingly incoherent fashion , you might be wishing for a watch that makes time go faster rather than the other way around . 
the only thing to fear about " fear dot com " is hitting your head on the theater seat in front of you when you doze off thirty minutes into the film . 
light years/ several warp speeds/ levels and levels of dilithium crystals better than the pitiful insurrection . which isn't to say that it's the equal of some of its predecessors . 
the second chapter of the harry potter series is even more magical than the first and simply the best family film of the year . 
not really a thriller so much as a movie for teens to laugh , groan and hiss at . 
a breathtaking adventure for all ages , spirit tells its poignant and uplifting story in a stunning fusion of music and images . 
can't get enough of libidinous young city dwellers ? try this obscenely bad dark comedy , so crass that it makes edward burns' sidewalks of new york look like oscar wilde . 
ahhhh . . . revenge is sweet ! 
if the idea of the white man arriving on foreign shores to show wary natives the true light is abhorrent to you , the simplistic heaven will quite likely be more like hell . 
one of the most exciting action films to come out of china in recent years . 
an old-fashioned but emotionally stirring adventure tale of the kind they rarely make anymore . 
though the book runs only about 300 pages , it is so densely packed . . . that even an ambitious adaptation and elaborate production like mr . schepisi's seems skimpy and unclear . 
 . . . the last time i saw a theater full of people constantly checking their watches was during my sats . 
this seductive tease of a thriller gets the job done . it's a scorcher . 
a waterlogged version of 'fatal attraction' for the teeny-bopper set . . . a sad , soggy potboiler that wastes the talents of its attractive young leads . 
easier to respect than enthuse over , andersson's rigorous personal vision is not only distanced but distancing . 
never capitalizes on this concept and opts for the breezy and amateurish feel of an after school special on the subject of tolerance . 
prurient playthings aside , there's little to love about this english trifle . 
'the film is stark , straightforward and deadly . . . an unnatural calm that's occasionally shaken by . . . blasts of rage , and later , violent jealousy . '
[d]espite its familiar subject matter , ice age is consistently amusing and engrossing . . . 
for all its brooding quality , ash wednesday is suspenseful and ultimately unpredictable , with a sterling ensemble cast . 
high crimes miscasts nearly every leading character . 
an undeniably gorgeous , terminally smitten document of a troubadour , his acolytes , and the triumph of his band . 
jason x has cheesy effects and a hoary plot , but its macabre , self-deprecating sense of humor makes up for a lot . 
this enthralling documentary . . . is at once playful and haunting , an in-depth portrait of an iconoclastic artist who was fundamentally unknowable even to his closest friends . 
the touch is generally light enough and the performances , for the most part , credible . 
falls short in explaining the music and its roots . 
every once in a while , a movie will come along that turns me into that annoying specimen of humanity that i usually dread encountering the most - the fanboy
cox is far more concerned with aggrandizing madness , not the man , and the results might drive you crazy . 
too clever by about nine-tenths . 
how i killed my father is one of those art house films that makes you feel like you're watching an iceberg melt -- only it never melts . 
tsai ming-liang's witty , wistful new film , what time is it there ? , is a temporal inquiry that shoulders its philosophical burden lightly . 
broomfield reveals an ironic manifestation of institutionalized slavery that ties a black-owned record label with a white-empowered police force . 
with wit and empathy to spare , waydowntown acknowledges the silent screams of workaday inertia but stops short of indulging its characters' striving solipsism . 
the film's stagecrafts are intimate and therefore bolder than the otherwise calculated artifice that defines and overwhelms the film's production design . 
irwin is so earnest that it's hard to resist his pleas to spare wildlife and respect their environs . there are far worse messages to teach a young audience , which will probably be perfectly happy with the sloppy slapstick comedy . 
what starts off as a possible argentine american beauty reeks like a room stacked with pungent flowers . 
unfortunately , heartbreak hospital wants to convey the same kind of haughtiness in its own sketchy material but this territory has already been explored previously with better aplomb and sardonic wit . 
a dull , dumb and derivative horror film . 
roman polanski's autobiographical gesture at redemption is better than 'shindler's list' - it is more than merely a holocaust movie . 
an overstuffed compendium of teen-catholic-movie dogma . 
a taut psychological thriller that doesn't waste a moment of its two-hour running time . 
the episodic film makes valid points about the depersonalization of modern life . but the characters tend to be cliches whose lives are never fully explored . 
it's fitting that a movie as artificial and soulless as the country bears owes its genesis to an animatronic display at disneyland . 
a journey that is as difficult for the audience to take as it is for the protagonist -- yet it's potentially just as rewarding . 
the only thing scary about feardotcom is that the filmmakers and studio are brazen enough to attempt to pass this stinker off as a scary movie . 
'de niro . . . is a veritable source of sincere passion that this hollywood contrivance orbits around . '
 . . . fuses the events of her life with the imagery in her paintings so vividly that the artist's work may take on a striking new significance for anyone who sees the film . 
it bites hard . 
affable if not timeless , like mike raises some worthwhile themes while delivering a wholesome fantasy for kids . 
an earnest , roughshod document , it serves as a workable primer for the region's recent history , and would make a terrific 10th-grade learning tool . 
a hit- and-miss affair , consistently amusing but not as outrageous or funny as cho may have intended or as imaginative as one might have hoped . 
it's another video movie photographed like a film , with the bad lighting that's often written off as indie film naturalism . 
it's dumb , but more importantly , it's just not scary . 
as an actress , madonna is one helluva singer . as the mediterranean sparkles , 'swept away' sinks . 
it's not just the vampires that are damned in queen of the damned -- the viewers will feel they suffer the same fate . 
it's not a film to be taken literally on any level , but its focus always appears questionable . 
what doesn't this film have that an impressionable kid couldn't stand to hear ? 
it's a lovely film with lovely performances by buy and accorsi . 
this heist flick about young brooklyn hoods is off the shelf after two years to capitalize on the popularity of vin diesel , seth green and barry pepper . it should have stayed there . 
the kind of sweet-and-sour insider movie that film buffs will eat up like so much gelati . 
both the crime story and the love story are unusual . but they don't fit well together and neither is well told . 
this is a nervy , risky film , and villeneuve has inspired croze to give herself over completely to the tormented persona of bibi . 
the innocence of holiday cheer ain't what it used to be . 
told in scattered fashion , the movie only intermittently lives up to the stories and faces and music of the men who are its subject . 
an unexpectedly sweet story of sisterhood . 
despite an overwrought ending , the film works as well as it does because of the performances . 
this ready-made midnight movie probably won't stand the cold light of day , but under the right conditions , it's goofy ( if not entirely wholesome ) fun . 
really is a pan-american movie , with moments of genuine insight into the urban heart . 
all too familiar . . . basically the sort of cautionary tale that was old when 'angels with dirty faces' appeared in 1938 . 
the most repugnant adaptation of a classic text since roland joff� and demi moore's the scarlet letter . 
crammed with incident , and bristles with passion and energy . 
not for everyone , but for those with whom it will connect , it's a nice departure from standard moviegoing fare . 
a movie that falls victim to frazzled wackiness and frayed satire . 
stephen earnhart's documentary is a decomposition of healthy eccentric inspiration and ambition � wearing a cloak of unsentimental , straightforward text � when it's really an exercise in gross romanticization of the delusional personality type . 
washington overcomes the script's flaws and envelops the audience in his character's anguish , anger and frustration . 
has the rare capability to soothe and break your heart with a single stroke . 
sad nonsense , this . but not without cheesy fun factor . 
some stunning visuals -- and some staggeringly boring cinema . 
witless , pointless , tasteless and idiotic . 
the inherent strength of the material as well as the integrity of the filmmakers gives this coming-of-age story restraint as well as warmth . 
the exclamation point seems to be the only bit of glee you'll find in this dreary mess . 
a kilted jackson is an unsettling sight , and indicative of his , if you will , out-of-kilter character , who rambles aimlessly through ill-conceived action pieces . 
rashomon-for-dipsticks tale . 
a reasonably entertaining sequel to 1994's surprise family hit that may strain adult credibility . 
'cq may one day be fondly remembered as roman coppola's brief pretentious period before going on to other films that actually tell a story worth caring about
the story . . . is moldy and obvious . 
this version's no classic like its predecessor , but its pleasures are still plentiful . 
brosnan's finest non-bondish performance yet fails to overcome the film's manipulative sentimentality and annoying stereotypes . 
the film's final hour , where nearly all the previous unseen material resides , is unconvincing soap opera that tornatore was right to cut . 
symbolically , warm water under a red bridge is a celebration of feminine energy , a tribute to the power of women to heal . 
further proof that the epicenter of cool , beautiful , thought-provoking foreign cinema is smack-dab in the middle of dubya's axis of evil . 
about amy's cuteness , amy's career success ( she's a best-selling writer of self-help books who can't help herself ) , and amy's neuroses when it comes to men . 
the quirky drama touches the heart and the funnybone thanks to the energetic and always surprising performance by rachel griffiths . 
the ill-conceived modern-day ending falls flat where it should deliver a moral punch . 
the film overcomes the regular minefield of coming-of-age cliches with potent doses of honesty and sensitivity . 
all in all , the count of monte cristo is okay , but it is surely no classic , like the novel upon which it is based . 
the genius of the work speaks volumes , offering up a hallucinatory dreamscape that frustrates and captivates . 
the filmmakers skillfully evoke the sense of menace that nature holds for many urban dwellers . 
the symbols float like butterflies and the spinning styx sting like bees . i wanted more . 
a woman's pic directed with resonance by ilya chaiken . 
one of those rare films that seems as though it was written for no one , but somehow manages to convince almost everyone that it was put on the screen , just for them . 
return to never land is much more p . c . than the original version ( no more racist portraits of indians , for instance ) , but the excitement is missing . 
the whole thing plays like a tired tyco ad . 
the story is naturally poignant , but first-time screenwriter paul pender overloads it with sugary bits of business . 
marvelously entertaining and deliriously joyous documentary . 
a genuinely funny ensemble comedy that also asks its audience -- in a heartwarming , nonjudgmental kind of way -- to consider what we value in our daily lives . 
death to smoochy is often very funny , but what's even more remarkable is the integrity of devito's misanthropic vision . 
it's still a comic book , but maguire makes it a comic book with soul . 
it's hard to imagine anyone managing to steal a movie not only from charismatic rising star jake gyllenhaal but also from accomplished oscar winners susan sarandon , dustin hoffman and holly hunter , yet newcomer ellen pompeo pulls off the feat with aplomb . 
leaves viewers out in the cold and undermines some phenomenal performances . 
scotland , pa is entirely too straight-faced to transcend its clever concept . 
the three leads produce adequate performances , but what's missing from this material is any depth of feeling . 
we've liked klein's other work but rollerball left us cold . 
the mood , look and tone of the film fit the incredible storyline to a t . 
the good thing -- the only good thing -- about extreme ops is that it's so inane that it gave me plenty of time to ponder my thanksgiving to-do list . 
an engrossing and infectiously enthusiastic documentary . 
just how extreme are these ops ? i regret to report that these ops are just not extreme enough . 
as weber and weissman demonstrate with such insight and celebratory verve , the cockettes weren't as much about gender , sexual preference or political agitprop as they were simply a triumph of the indomitable human will to rebel , connect and create . 
a poignant comedy that offers food for thought . 
sweet gentle jesus , did the screenwriters just do a cut-and-paste of every bad action-movie line in history ? 
friday after next is the kind of film that could only be made by african-americans because of its broad racial insensitivity towards african-americans . 
a must for fans of british cinema , if only because so many titans of the industry are along for the ride . 
humorless , self-conscious art drivel , made without a glimmer of intelligence or invention . 
with lines that feel like long soliloquies -- even as they are being framed in conversation -- max is static , stilted . 
while the glass slipper doesn't quite fit , pumpkin is definitely a unique modern fairytale . 
sexy and romantic . 
an unholy mess , driven by the pathetic idea that if you shoot something on crummy-looking videotape , it must be labelled 'hip' , 'innovative' and 'realistic' . 
boomers and their kids will have a barrie good time . 
samira makhmalbaf's new film blackboards is much like the ethos of a stream of consciousness , although , it's unfortunate for the viewer that the thoughts and reflections coming through are torpid and banal
does what should seem impossible : it makes serial killer jeffrey dahmer boring . 
a sober and affecting chronicle of the leveling effect of loss . 
an average kid-empowerment fantasy with slightly above-average brains . 
not a cozy or ingratiating work , but it's challenging , sometimes clever , and always interesting , and those are reasons enough to see it . 
dense and enigmatic . . . elusive . . . stagy and stilted
mama africa pretty much delivers on that promise . it does give you a peek . the main problem being that it's only a peek . 
the movie is a blast of educational energy , as bouncy animation and catchy songs escort you through the entire 85 minutes . 
[a] thoughtful , visually graceful work . 
both overstuffed and undernourished . . . the film can't be called a solid success , although there's plenty of evidence here to indicate clooney might have better luck next time . 
working from a surprisingly sensitive script co-written by gianni romoli . . . ozpetek avoids most of the pitfalls you'd expect in such a potentially sudsy set-up . 
[nelson's] movie about morally compromised figures leaves viewers feeling compromised , unable to find their way out of the fog and the ashes . 
a sub-formulaic slap in the face to seasonal cheer . 
proves that a movie about goodness is not the same thing as a good movie . 
ultimately , in the history of the academy , people may be wondering what all that jazz was about " chicago " in 2002 . zellweger's whiny pouty-lipped poof faced and spindly attempt at playing an ingenue makes her nomination as best actress even more of a an a
it'll keep you wide awake and . . . very tense . 
steve oedekerk is , alas , no woody allen . 
plods along , minus the twisted humor and eye-popping visuals that have made miike . . . a cult hero . 
 . . . unlikable , uninteresting , unfunny , and completely , utterly inept . 
this one is not nearly as dreadful as expected . in fact , it's quite fun in places . 
 . . . digs beyond the usual portrayals of good kids and bad seeds to reveal a more ambivalent set of characters and motivations . 
the year's greatest adventure , and jackson's limited but enthusiastic adaptation has made literature literal without killing its soul -- a feat any thinking person is bound to appreciate . 
the mothman prophecies is best when illustrating the demons bedevilling the modern masculine journey . 
when it really counts . . . bloody sunday connects on a visceral level that transcends language . 
don't wait to see this terrific film with your kids -- if you don't have kids borrow some . 
if you are into splatter movies , then you will probably have a reasonably good time with the salton sea . 
i'm all for the mentally challenged getting their fair shot in the movie business , but surely it doesn't have to be as a collection of keening and self-mutilating sideshow geeks . 
beautifully observed , miraculously unsentimental comedy-drama . 
wanders all over the map thematically and stylistically , and borrows heavily from lynch , jeunet , and von trier while failing to find a spark of its own . 
by no means a great movie , but it is a refreshingly forthright one . 
not the kind of film that will appeal to a mainstream american audience , but there is a certain charm about the film that makes it a suitable entry into the fest circuit . 
meant to reduce blake's philosophy into a tragic coming-of-age saga punctuated by bursts of animator todd mcfarlane's superhero dystopia . 
 . . . begins on a high note and sustains it beautifully . 
the feature-length stretch . . . strains the show's concept . 
characters still need to function according to some set of believable and comprehensible impulses , no matter how many drugs they do or how much artistic license avary employs . 
most of the things that made the original men in black such a pleasure are still there . 
serious and thoughtful . 
i am not generally a huge fan of cartoons derived from tv shows , but hey arnold ! the movie is clever , offbeat and even gritty enough to overcome my resistance . 
this is standard crime drama fare . . . instantly forgettable and thoroughly dull . 
the plot twists give i am trying to break your heart an attraction it desperately needed . 
a hypnotic portrait of this sad , compulsive life . 
macdowell , whose wifty southern charm has anchored lighter affairs . . . brings an absolutely riveting conviction to her role . 
about as cutting-edge as pet rock : the movie . 
ms . hutchins is talented enough and charismatic enough to make us care about zelda's ultimate fate . 
invincible is a wonderful movie . 
the film fits into a genre that has been overexposed , redolent of a thousand cliches , and yet remains uniquely itself , vibrant with originality . 
as elegantly crafted as it often is , anderson's movie is essentially a one-trick pony that , hampered by an undeveloped script , ultimately pulls up lame . 
the four feathers is definitely horse feathers , but if you go in knowing that , you might have fun in this cinematic sandbox . 
off the hook is overlong and not well-acted , but credit writer-producer-director adam watstein with finishing it at all . 
there is no entry portal in the rules of attraction , and i spent most of the movie feeling depressed by the shallow , selfish , greedy characters . 
adam sandler is to gary cooper what a gnat is to a racehorse . 
there's no doubting that this is a highly ambitious and personal project for egoyan , but it's also one that , next to his best work , feels clumsy and convoluted . 
a muckraking job , the cinematic equivalent of a legal indictment , and a fairly effective one at that . 
stephen rea , aidan quinn , and alan bates play desmond's legal eagles , and when joined by brosnan , the sight of this grandiloquent quartet lolling in pretty irish settings is a pleasant enough thing , 'tis . 
combining quick-cut editing and a blaring heavy metal much of the time , beck seems to be under the illusion that he's shooting the latest system of a down video . 
 . . . a polished and relatively sincere piece of escapism . 
pap invested in undergraduate doubling subtexts and ridiculous stabs at existentialism reminding of the discovery of the wizard of god in the fifth trek flick . 
the script kicks in , and mr . hartley's distended pace and foot-dragging rhythms follow . 
it is , by conventional standards , a fairly terrible movie . . . but it is also weirdly fascinating , a ready-made eurotrash cult object . it is also , at times , curiously moving . 
the new guy does have a heart . now , if it only had a brain . 
illiterate , often inert sci-fi action thriller . 
sits uneasily as a horror picture . . . but finds surprising depth in its look at the binds of a small family . 
frailty isn't as gory or explicit . but in its child-centered , claustrophobic context , it can be just as frightening and disturbing -- even punishing . 
a technical triumph and an extraordinary bore . 
poor ben bratt couldn't find stardom if mapquest emailed him point-to-point driving directions . 
the film boasts dry humor and jarring shocks , plus moments of breathtaking mystery . 
much smarter and more attentive than it first sets out to be . 
in the disturbingly involving family dysfunctional drama how i killed my father , french director anne fontaine delivers an inspired portrait of male-ridden angst and the emotional blockage that accompanies this human condition
the two leads are almost good enough to camouflage the dopey plot , but so much naturalistic small talk , delivered in almost muffled exchanges , eventually has a lulling effect . 
rainy days and movies about the disintegration of families always get me down . 
witty and often surprising , a dark little morality tale disguised as a romantic comedy . 
a subject like this should inspire reaction in its audience ; the pianist does not . 
initially gripping , eventually cloying pow drama . 
murder and mayhem of this sort quickly becomes monotonous . 
a penetrating , potent exploration of sanctimony , self-awareness , self-hatred and self-determination . 
sucking all the 'classic' out of robert louis stevenson's treasure island and filling the void with sci-fi video game graphics and disney-fied adolescent angst . . . 
not quite as miraculous as its dreamworks makers would have you believe , but it more than adequately fills the eyes and stirs the emotions . 
demme gets a lot of flavor and spice into his charade remake , but he can't disguise that he's spiffing up leftovers that aren't so substantial or fresh . 
i could have used my two hours better watching being john malkovich again . 
the script was reportedly rewritten a dozen times -- either 11 times too many or else too few . 
has all the values of a straight-to-video movie , but because it has a bigger-name cast , it gets a full theatrical release . 
neil burger here succeeded in . . . making the mystery of four decades back the springboard for a more immediate mystery in the present . 
a confident , richly acted , emotionally devastating piece of work and 2002's first great film
[grant's] bumbling magic takes over the film , and it turns out to be another winning star vehicle . 
a mix of gritty realism , crisp storytelling and radiant compassion that effortlessly draws you in . 
an " o bruin , where art thou ? " -style cross-country adventure . . . it has sporadic bursts of liveliness , some so-so slapstick and a few ear-pleasing songs on its soundtrack . 
a film of precious increments artfully camouflaged as everyday activities . 
the funny thing is , i didn't mind all this contrived nonsense a bit . 
with spy kids 2 : the island of lost dreams , the spy kids franchise establishes itself as a durable part of the movie landscape : a james bond series for kids . 
a depressingly retrograde , 'post-feminist' romantic comedy that takes an astonishingly condescending attitude toward women . 
upper west sidey exercise in narcissism and self-congratulation disguised as a tribute . 
any one episode of the sopranos would send this ill-conceived folly to sleep with the fishes . 
the whole thing comes off like a particularly amateurish episode of bewitched that takes place during spring break . 
morton is a great actress portraying a complex character , but morvern callar grows less compelling the farther it meanders from its shocking start . 
it's an exhilarating place to visit , this laboratory of laughter . 
an unfortunate title for a film that has nothing endearing about it . 
all in all , road to perdition is more in love with strangeness than excellence . 
just like every other seagal movie , only louder and without that silly ponytail . 
moretti . . . is the rare common-man artist who's wise enough to recognize that there are few things in this world more complex -- and , as it turns out , more fragile -- than happiness . 
despite the pyrotechnics , narc is strictly by the book . 
fans of plympton's shorts may marginally enjoy the film , but it is doubtful this listless feature will win him any new viewers . 
what eric schaeffer has accomplished with never again may not , strictly speaking , qualify as revolutionary . but it's defiantly and delightfully against the grain . 
much credit must be given to the water-camera operating team of don king , sonny miller , and michael stewart . their work is fantastic . 
it's clear why deuces wild , which was shot two years ago , has been gathering dust on mgm's shelf . 
in all , this is a watchable movie that's not quite the memorable experience it might have been . 
there is a subversive element to this disney cartoon , providing unexpected fizzability . 
one of the most slyly exquisite anti-adult movies ever made . 
not so much farcical as sour . 
tadpole is emblematic of the witless ageism afflicting films : young is cool , and too young is too cool . 
the film has the high-buffed gloss and high-octane jolts you expect of de palma , but what makes it transporting is that it's also one of the smartest , most pleasurable expressions of pure movie love to come from an american director in years . 
the movie's seams may show . . . but pellington gives " mothman " an irresistibly uncanny ambience that goes a long way toward keeping the picture compelling . 
one sloughs one's way through the mire of this alleged psychological thriller in search of purpose or even a plot . 
it comes off as so silly that you wouldn't be surprised if ba , murdock and rest of the a-team were seen giving chase in a black and red van . 
an enchanting spectacular for potter fans anxious to ride the hogwarts express toward a new year of magic and mischief . 
the events of the film are just so weird that i honestly never knew what the hell was coming next . 
the chocolate factory without charlie . 
everyone connected to this movie seems to be part of an insider clique , which tends to breed formulaic films rather than fresh ones . 
 . . . a cute and sometimes side-splittingly funny blend of legally blonde and drop dead gorgeous , starring piper perabo in what could be her breakthrough role . 
the characters are interesting and the relationship between yosuke and saeko is worth watching as it develops , but there's not enough to the story to fill two hours . 
a simple , sometimes maddeningly slow film that has just enough charm and good acting to make it interesting , but is ultimately pulled under by the pacing and lack of creativity within . 
the emotion is impressively true for being so hot-blooded , and both leads are up to the task . 
you've already seen heartbreak if you've watched the far superior nurse betty or sunset boulevard . even the unwatchable soapdish is more original . 
so faithful to the doldrums of the not-quite-urban , not-quite-suburban milieu as to have viewers recoiling from the reality check . 
in the end , the weight of water comes to resemble the kind of soft-core twaddle you'd expect to see on showtime's 'red shoe diaries . '
this is more fascinating -- being real -- than anything seen on jerry springer . 
'wouldn't it be nice if all guys got a taste of what it's like on the other side of the bra ? '
this 10th film in the series looks and feels tired . 
labute masterfully balances both traditional or modern stories together in a manner that one never overwhelms the other . something for everyone . 
passion , melodrama , sorrow , laugther , and tears cascade over the screen effortlessly . . . 
neither revelatory nor truly edgy--merely crassly flamboyant and comedically labored . 
more trifle than triumph . 
whether it's the worst movie of 2002 , i can't say for sure : memories of rollerball have faded , and i skipped country bears . but this new jangle of noise , mayhem and stupidity must be a serious contender for the title . 
there is a difference between movies with the courage to go over the top and movies that don't care about being stupid
complete lack of originality , cleverness or even visible effort
more of the same old garbage hollywood has been trying to pass off as acceptable teen entertainment for some time now . 
proof once again that if the filmmakers just follow the books , they can't go wrong . better effects , better acting and a hilarious kenneth branagh . an excellent sequel . 
this is wild surreal stuff , but brilliant and the camera just kind of sits there and lets you look at this and its like you're going from one room to the next and none of them have any relation to the other . 
the movie does such an excellent job of critiquing itself at every faltering half-step of its development that criticizing feels more like commiserating . 
implicitly acknowledges and celebrates the glorious chicanery and self-delusion of this most american of businesses , and for that reason it may be the most oddly honest hollywood document of all . 
what it lacks in originality it makes up for in effective if cheap moments of fright and dread . 
an awful lot like one of [spears'] music videos in content -- except that it goes on for at least 90 more minutes and , worse , that you have to pay if you want to see it . 
hampered -- no , paralyzed -- by a self-indulgent script . . . that aims for poetry and ends up sounding like satire . 
though a bit of a patchwork in script and production , a glossy , rich green , environment almost makes the picture work . 
the whole thing plays out with the drowsy heaviness of synchronized swimmer wearing a wool wetsuit . 
for the most part , i spy was an amusing lark that will probably rank as one of murphy's better performances in one of his lesser-praised movies . 
a pale xerox of other , better crime movies . 
the film is exhilarating to watch because sandler , liberated from the constraints of formula , reveals unexpected depths as an actor . 
splendidly illustrates the ability of the human spirit to overcome adversity . 
ana is a vivid , vibrant individual and the movie's focus upon her makes it successful and accessible . 
generates an enormous feeling of empathy for its characters . 
300 years of russian history and culture compressed into an evanescent , seamless and sumptuous stream of consciousness . 
[t]oo many of these gross out scenes . . . 
unfortunately , the experience of actually watching the movie is less compelling than the circumstances of its making . 
leigh succeeds in delivering a dramatic slap in the face that's simultaneously painful and refreshing . 
sets animation back 30 years , musicals back 40 years and judaism back at least 50 . 
the emotions are raw and will strike a nerve with anyone who's ever had family trauma . 
the message of such reflections--intentional or not--is that while no art grows from a vacuum , many artists exist in one . 
it's hard to say who might enjoy this , are there tolstoy groupies out there ? it's dark and tragic , and lets the business of the greedy talent agents get in the way of saying something meaningful about facing death
shanghai ghetto , much stranger than any fiction , brings this unknown slice of history affectingly to life . 
the subject of swinging still seems ripe for a documentary -- just not this one . 
those eternally devoted to the insanity of black will have an intermittently good time . feel free to go get popcorn whenever he's not onscreen . 
for anyone who grew up on disney's 1950 treasure island , or remembers the 1934 victor fleming classic , this one feels like an impostor . 
cut through the layers of soap-opera emotion and you find a scathing portrayal of a powerful entity strangling the life out of the people who want to believe in it the most . 
adults , other than the parents . . . will be hard pressed to succumb to the call of the wild . 
uneven performances and a spotty script add up to a biting satire that has no teeth . 
a photographic marvel of sorts , and it's certainly an invaluable record of that special fishy community . 
except as an acting exercise or an exceptionally dark joke , you wonder what anyone saw in this film that allowed it to get made . 
spielberg's realization of a near-future america is masterful . this makes minority report necessary viewing for sci-fi fans , as the film has some of the best special effects ever . 
worth the effort to watch . 
in the second half of the film , frei's control loosens in direct proportion to the amount of screen time he gives nachtwey for self-analysis . 
the film is full of charm . 
weighted down with slow , uninvolving storytelling and flat acting . 
the end result is like cold porridge with only the odd enjoyably chewy lump . 
spiderman rocks
it's clear the filmmakers weren't sure where they wanted their story to go , and even more clear that they lack the skills to get us to this undetermined destination . 
the performers are so spot on , it is hard to conceive anyone else in their roles . 
much of the cast is stiff or just plain bad . 
sets up a nice concept for its fiftysomething leading ladies , but fails loudly in execution . 
it's weird , wonderful , and not necessarily for kids . 
with or without the sex , a wonderful tale of love and destiny , told well by a master storyteller
by surrounding us with hyper-artificiality , haynes makes us see familiar issues , like racism and homophobia , in a fresh way . 
[the film] tackles the topic of relationships in such a straightforward , emotionally honest manner that by the end , it's impossible to ascertain whether the film is , at its core , deeply pessimistic or quietly hopeful . 
duvall is strong as always . 
the story's so preposterous that i didn't believe it for a second , despite the best efforts of everyone involved . 
plays like a checklist of everything rob reiner and his cast were sending up . 
it's absolutely spooky how lillard channels the shagster right down to the original casey kasem-furnished voice . 
the filmmakers know how to please the eye , but it is not always the prettiest pictures that tell the best story . 
khouri manages , with terrific flair , to keep the extremes of screwball farce and blood-curdling family intensity on one continuum . 
an uncomfortable experience , but one as brave and challenging as you could possibly expect these days from american cinema . 
just a string of stale gags , with no good inside dope , and no particular bite . 
director carl franklin , so crisp and economical in one false move , bogs down in genre cliches here . 
worth catching for griffiths' warm and winning central performance . 
although the subject matter may still be too close to recent national events , the film works - mostly due to its superior cast of characters . 
the explosion essentially ruined -- or , rather , overpowered -- the fiction of the movie for me . 
a sterling film - a cross between boys don't cry , deliverance , and ode to billy joe - lies somewhere in the story of matthew shepard , but that film is yet to be made . 
this cinema verite speculation on the assassination of john f . kennedy may have been inspired by blair witch , but it takes its techniques into such fresh territory that the film never feels derivative . 
few films this year have been as resolute in their emotional nakedness . 
 . . . a thoughtful what-if for the heart as well as the mind . 
needs more impressionistic cinematography and exhilarating point-of-view shots and fewer slow-motion 'grandeur' shots and quick-cut edits that often detract from the athleticism . 
this cheery , down-to-earth film is warm with the cozy feeling of relaxing around old friends . 
bearable . barely . 
true to its title , it traps audiences in a series of relentlessly nasty situations that we would pay a considerable ransom not to be looking at . 
a mimetic approximation of better films like contempt and 8 1/2 . 
�an adorably whimsical comedy that deserves more than a passing twinkle . 
it's difficult for a longtime admirer of his work to not be swept up in invincible and overlook its drawbacks . 
 . . . a boring parade of talking heads and technical gibberish that will do little to advance the linux cause . 
evokes the frustration , the awkwardness and the euphoria of growing up , without relying on the usual tropes . 
busy urban comedy is clearly not zhang's forte , his directorial touch is neither light nor magical enough to bring off this kind of whimsy . 
blanchett's performance confirms her power once again . 
 . . . wise and elegiac . . . 
it's amazingly perceptive in its subtle , supportive but unsentimental look at the marks family . 
it might be tempting to regard mr . andrew and his collaborators as oddballs , but mr . earnhart's quizzical , charming movie allows us to see them , finally , as artists . 
seriously , rent the disney version . 
the humor is forced and heavy-handed , and occasionally simply unpleasant . 
disney aficionados will notice distinct parallels between this story and the 1971 musical " bedknobs and broomsticks , " which also dealt with british children rediscovering the power of fantasy during wartime . 
a mature , deeply felt fantasy of a director's travel through 300 years of russian history . 
enjoy it for what it is ; you can hate yourself later . 
the histrionic muse still eludes madonna and , playing a charmless witch , she is merely a charmless witch . 
the plot is so predictable and sentimental that viewers are likely to lose interest before sandrine and her goats walk off into the sunset . 
this starts off with a 1950's doris day feel and it gets very ugly , very fast . the first five minutes will have you talking 'til the end of the year ! 
the movie tries to be ethereal , but ends up seeming goofy . 
the farcical elements seemed too pat and familiar to hold my interest , yet its diverting grim message is a good one . 
bray is completely at sea ; with nothing but a savage garden music video on his resume , he has no clue about making a movie . 
putting the primitive murderer inside a high-tech space station unleashes a pandora's box of special effects that run the gamut from cheesy to cheesier to cheesiest . 
the plot plummets into a comedy graveyard before janice comes racing to the rescue in the final reel . 
the film didn't move me one way or the other , but it was an honest effort and if you want to see a flick about telemarketers this one will due . 
[two] fairly dull -- contrasting and interlocking stories about miserable scandinavian settlers in 18th-century canada , and yuppie sailboaters in the here and now . 
it is a happy , heady jumble of thought and storytelling , an insane comic undertaking that ultimately coheres into a sane and breathtakingly creative film . 
there's a reason the studio didn't offer an advance screening . " the adventures of pluto nash " is a big time stinker . 
the movie is too impressed with its own solemn insights to work up much entertainment value . 
 . . . pray doesn't have a passion for the material . he nonetheless appreciates the art and reveals a music scene that transcends culture and race . 
a compelling , moving film that respects its audience and its source material . 
the timing in nearly every scene seems a half beat off . 
bad beyond belief and ridiculous beyond description . 
plays like a glossy melodrama that occasionally verges on camp . 
a benign but forgettable sci-fi diversion . 
there is a kind of attentive concern that hoffman brings to his characters , as if he has been giving them private lessons , and now it is time for their first public recital . 
like mike doesn't win any points for originality . it does succeed by following a feel-good formula with a winning style , and by offering its target audience of urban kids some welcome role models and optimism . 
the screenplay by james eric , james horton and director peter o'fallon . . . is so pat it makes your teeth hurt . 
hart's war seems to want to be a character study , but apparently can't quite decide which character . 
staggeringly dreadful romance . 
very solid , very watchable first feature for director peter sheridan
a bonanza of wacky sight gags , outlandish color schemes , and corny visual puns that can be appreciated equally as an abstract frank tashlin comedy and as a playful recapitulation of the artist's career . 
gambling and throwing a basketball game for money isn't a new plot -- in fact toback himself used it in black and white . but toback's deranged immediacy makes it seem fresh again . 
too silly to take seriously . 
starts off with a bang , but then fizzles like a wet stick of dynamite at the very end . it's still worth a look . 
how inept is serving sara ? it makes even elizabeth hurley seem graceless and ugly . 
kicks off with an inauspicious premise , mopes through a dreary tract of virtually plotless meanderings and then ends with a whimper . 
a non-britney person might survive a screening with little harm done , except maybe for the last 15 minutes , which are as maudlin as any after-school special you can imagine . 
an elegant work , food of love is as consistently engaging as it is revealing . 
a silly , self-indulgent film about a silly , self-indulgent filmmaker . 
always destined to be measured against anthony asquith's acclaimed 1952 screen adaptation . 
on the granger movie gauge of 1 to 10 , the powerpuff girls is a fast , frenetic , funny , even punny 6 -- aimed specifically at a grade-school audience . 
in a movie full of surprises , the biggest is that secret ballot is a comedy , both gentle and biting . 
in the process of trimming the movie to an expeditious 84 minutes , director roger kumble seems to have dumped a whole lot of plot in favor of . . . outrageous gags . 
writer/director john mckay ignites some charming chemistry between kate and jed but , when he veers into sodden melodrama , punctuated by violins , it's disastrous and kate's jealous female friends become downright despicable . 
one of the best , most understated performances of [jack nicholson's] career . 
for all its technical virtuosity , the film is so mired in juvenile and near-xenophobic pedagogy that it's enough to make one pine for the day when godard can no longer handle the rigors of filmmaking . 
too close to phantom menace for comfort . 
a perfectly respectable , perfectly inoffensive , easily forgettable film . 
as tweedy talks about canning his stockbroker and repairing his pool , you yearn for a few airborne tv sets or nude groupies on the nod to liven things up . 
the 1960s rebellion was misdirected : you can't fight your culture . 
martin and barbara are complex characters -- sometimes tender , sometimes angry -- and the delicate performances by sven wollter and viveka seldahl make their hopes and frustrations vivid . 
it's not the worst comedy of the year , but it certainly won't win any honors . 
the obligatory break-ups and hook-ups don't seem to have much emotional impact on the characters . 
unexpected , and often contradictory , truths emerge . 
beware the quirky brit-com . they can and will turn on a dime from oddly humorous to tediously sentimental . 
as his circle of friends keeps getting smaller one of the characters in long time dead says 'i'm telling you , this is f * * * ed' . maybe he was reading the minds of the audience . 
two hours of melodramatic musical married to two hours of underdog sports intrigue , if the picture also shares the weaknesses of both genres , more's the pity . 
those who love cinema paradiso will find the new scenes interesting , but few will find the movie improved . 
punitively affirmational parable . 
for a good chunk of its running time , trapped is an effective and claustrophobic thriller . 
there might be some sort of credible gender-provoking philosophy submerged here , but who the hell cares ? 
the one-liners are snappy , the situations volatile and the comic opportunities richly rewarded . 
the unceasing sadism is so graphically excessive , the director just ends up exposing his own obsession . 
using an endearing cast , writer/director dover kosashvili takes a slightly dark look at relationships , both sexual and kindred . 
like a tone-deaf singer at a benefit concert , john q . is a bad movie appearing on behalf of a good cause . 
confessions isn't always coherent , but it's sharply comic and surprisingly touching , so hold the gong . 
perhaps not since nelson eddy crooned his indian love call to jeanette macdonald has there been a movie so unabashedly canadian , not afraid to risk american scorn or disinterest . 
as a kind of colorful , dramatized pbs program , frida gets the job done . but , for that , why not watch a documentary ? 
this is really just another genre picture . 
a dreary indulgence . 
too timid to bring a sense of closure to an ugly chapter of the twentieth century . 
with its jerky hand-held camera and documentary feel , bloody sunday is a sobering recount of a very bleak day in derry . 
it's somewhat clumsy and too lethargically paced -- but its story about a mysterious creature with psychic abilities offers a solid build-up , a terrific climax , and some nice chills along the way . 
 " 13 conversations about one thing " is an intelligent flick that examines many different ideas from happiness to guilt in an intriguing bit of storytelling . 
criminal conspiracies and true romances move so easily across racial and cultural lines in the film that it makes my big fat greek wedding look like an apartheid drama . 
may not be a breakthrough in filmmaking , but it is unwavering and arresting . 
nothing more substantial than a fitfully clever doodle . 
a dashing and absorbing outing with one of france's most inventive directors . 
showtime is one of the hapless victims of the arrogant " if we put together a wry white man and a chatty black man and give them guns , the movie will be funny " syndrome . 
it's a frankenstein-monster of a film that doesn't know what it wants to be . 
a compelling , gut-clutching piece of advocacy cinema that carries you along in a torrent of emotion as it explores the awful complications of one terrifying day . 
while the story's undeniably hard to follow , iwai's gorgeous visuals seduce . 
[t]his beguiling belgian fable , very much its own droll and delicate little film , has some touching things to say about what is important in life and why . 
this is a very funny , heartwarming film . it has fun with the quirks of family life , but it also treats the subject with fondness and respect . 
to call this one an eventual cult classic would be an understatement , and woe is the horror fan who opts to overlook this goofily endearing and well-lensed gorefest . 
this movie is about lying , cheating , but loving the friends you betray . 
watching beanie and his gang put together his slasher video from spare parts and borrowed materials is as much fun as it must have been for them to make it . 
about schmidt belongs to nicholson . gone are the flamboyant mannerisms that are the trademark of several of his performances . as schmidt , nicholson walks with a slow , deliberate gait , chooses his words carefully and subdues his natural exuberance . 
it's rare to see a movie that takes such a speedy swan dive from " promising " to " interesting " to " familiar " before landing squarely on " stupid " . 
an encouraging effort from mccrudden
seldom has a movie so closely matched the spirit of a man and his work . 
makmalbaf follows a resolutely realistic path in this uncompromising insight into the harsh existence of the kurdish refugees of iran's borderlands . 
there are more shots of children smiling for the camera than typical documentary footage which hurts the overall impact of the film . it's makes a better travelogue than movie . 
in addition to sporting one of the worst titles in recent cinematic history , ballistic : ecks vs . sever also features terrible , banal dialogue ; convenient , hole-ridden plotting ; superficial characters and a rather dull , unimaginative car chase . 
 ( a ) hollywood sheen bedevils the film from the very beginning . . . ( but ) lohman's moist , deeply emotional eyes shine through this bogus veneer . . . 
an old-fashioned scary movie , one that relies on lingering terror punctuated by sudden shocks and not constant bloodshed punctuated by flying guts . 
the lady and the duke is eric rohmer's economical antidote to the bloated costume drama
an original little film about one young woman's education . 
there are moments in this account of the life of artist frida kahlo that are among cinema's finest this year . unfortunately , they're sandwiched in between the most impossibly dry account of kahlo's life imaginable . 
it made me realize that we really haven't had a good cheesy b-movie playing in theaters since . . . well . . . since last week's reign of fire . 
nothing is sacred in this gut-buster . 
for most movies , 84 minutes is short , but this one feels like a life sentence . 
the only thing that distinguishes a randall wallace film from any other is the fact that there is nothing distinguishing in a randall wallace film . 
for every articulate player , such as skateboarder tony hawk or bmx rider mat hoffman , are about a half dozen young turks angling to see how many times they can work the words " radical " or " suck " into a sentence . 
rarely , indeed almost never , is such high-wattage brainpower coupled with pitch-perfect acting and an exquisite , unfakable sense of cinema . 
a deliciously mordant , bitter black comedy . 
this is the kind of movie during which you want to bang your head on the seat in front of you , at its cluelessness , at its idiocy , at its utterly misplaced earnestness . 
humor in i spy is so anemic . 
it may be about drug dealers , kidnapping , and unsavory folks , but the tone and pacing are shockingly intimate . 
a thriller without thrills and a mystery devoid of urgent questions . 
too stagey , talky -- and long -- for its own good . 
provides the kind of 'laugh therapy' i need from movie comedies -- offbeat humor , amusing characters , and a happy ending . after seeing 'analyze that , ' i feel better already . 
has an unmistakable , easy joie de vivre . 
it is that rare combination of bad writing , bad direction and bad acting -- the trifecta of badness . 
despite some charm and heart , this quirky soccer import is forgettable
my thoughts were focused on the characters . that is a compliment to kuras and miller . if i had been thinking about the visual medium , they would have been doing something wrong . 
there's no reason to miss interview with the assassin
it's dull , spiritless , silly and monotonous : an ultra-loud blast of pointless mayhem , going nowhere fast . 
a period story about a catholic boy who tries to help a jewish friend get into heaven by sending the audience straight to hell . 
what's really sad is to see two academy award winning actresses ( and one academy award winning actor ) succumb to appearing in this junk that's tv sitcom material at best . 
oedekerk wrote patch adams , for which he should not be forgiven . why he was given free reign over this project -- he wrote , directed , starred and produced -- is beyond me . 
if you love reading and/or poetry , then by all means check it out . you'll probably love it . 
long on twinkly-eyed close-ups and short on shame . 
if this silly little cartoon can inspire a few kids not to grow up to be greedy bastards , more power to it . 
mctiernan's remake may be lighter on its feet -- the sober-minded original was as graceful as a tap-dancing rhino -- but it is just as boring and as obvious . 
a whole lot of fun and funny in the middle , though somewhat less hard-hitting at the start and finish . 
never quite transcends jokester status . . . and the punchline doesn't live up to barry's dead-eyed , perfectly chilled delivery . 
the movie doesn't generate a lot of energy . it is dark , brooding and slow , and takes its central idea way too seriously . 
topkapi this is not . 
on top of a foundering performance , [madonna's] denied her own athleticism by lighting that emphasizes every line and sag . 
stanley kwan has directed not only one of the best gay love stories ever made , but one of the best love stories of any stripe . 
more intellectually scary than dramatically involving . 
your stomach for heaven depends largely on your appetite for canned corn . 
chai's structure and pacing are disconcertingly slack . 
melds derivative elements into something that is often quite rich and exciting , and always a beauty to behold . 
both grant and hoult carry the movie because they are believable as people -- flawed , assured of the wrong things , and scared to admit how much they may really need the company of others . 
[russell] makes good b movies ( the mask , the blob ) , and the scorpion king more than ably meets those standards . 
you don't need to be a hip-hop fan to appreciate scratch , and that's the mark of a documentary that works . 
possibly the most irresponsible picture ever released by a major film studio . 
a 93-minute condensation of a 26-episode tv series , with all of the pitfalls of such you'd expect . 
though its story is only surface deep , the visuals and enveloping sounds of blue crush make this surprisingly decent flick worth a summertime look-see . 
a much better documentary -- more revealing , more emotional and more surprising -- than its pedestrian english title would have you believe . 
one scene after another in this supposedly funny movie falls to the floor with a sickening thud . 
the acting in pauline and paulette is good all round , but what really sets the film apart is debrauwer's refusal to push the easy emotional buttons . 
meticulously uncovers a trail of outrageous force and craven concealment . 
clever and unflinching in its comic barbs , slap her is a small but rewarding comedy that takes aim at contemporary southern adolescence and never lets up . 
it's hard not to feel you've just watched a feature-length video game with some really heavy back story . 
from its invitingly upbeat overture to its pathos-filled but ultimately life-affirming finale , martin is a masterfully conducted work . 
talk to her is not the perfect movie many have made it out to be , but it's still quite worth seeing . 
it has charm to spare , and unlike many romantic comedies , it does not alienate either gender in the audience . 
 . . . delivers few moments of inspiration amid the bland animation and simplistic story . 
katz uses archival footage , horrifying documents of lynchings , still photographs and charming old reel-to-reel recordings of meeropol entertaining his children to create his song history , but most powerful of all is the song itself
woody allen can write and deliver a one liner as well as anybody . but i had a lot of problems with this movie . 
we could have expected a little more human being , and a little less product . 
has far more energy , wit and warmth than should be expected from any movie with a " 2 " at the end of its title . 
after watching it , you can only love the players it brings to the fore for the gifted but no-nonsense human beings they are and for the still-inestimable contribution they have made to our shared history . 
an awful movie that will only satisfy the most emotionally malleable of filmgoers . 
does a good job of establishing a time and place , and of telling a fascinating character's story . 
a smart , sweet and playful romantic comedy . 
an easy watch , except for the annoying demeanour of its lead character . 
what i saw , i enjoyed . 
smith examines the intimate , unguarded moments of folks who live in unusual homes -- which pop up in nearly every corner of the country . 
nothing denis has made before , like beau travil and nenette et boni , could prepare us for this gory , perverted , sex-soaked riff on the cannibal genre . 
what sets this romantic comedy apart from most hollywood romantic comedies is its low-key way of tackling what seems like done-to-death material . 
unfunny comedy with a lot of static set ups , not much camera movement , and most of the scenes take place indoors in formal settings with motionless characters . 
novak contemplates a heartland so overwhelmed by its lack of purpose that it seeks excitement in manufactured high drama . 
manages to please its intended audience -- children -- without placing their parents in a coma-like state . 
this is a stunning film , a one-of-a-kind tour de force . 
nothing more than a run-of-the-mill action flick . 
narratively , trouble every day is a plodding mess . 
it's an earnest debut full of heartfelt performances , but is ultimately let down by a story that is all too predictable . 
does what a fine documentary does best : it extends a warm invitation into an unfamiliar world , then illuminates it fully and allows the larger implications of the journey to sink in unobtrusively . 
there's no getting around the fact that this is revenge of the nerds revisited -- again . 
since the movie is based on a nicholas sparks best seller , you know death is lurking around the corner , just waiting to spoil things . 
imagine susan sontag falling in love with howard stern . 
a movie version of a paint-by-numbers picture . we can tell what it is supposed to be , but can't really call it a work of art . 
high crimes knows the mistakes that bad movies make and is determined not to make them , and maybe that is nobility of a sort . 
like a medium-grade network sitcom--mostly inoffensive , fitfully amusing , but ultimately so weightless that a decent draft in the auditorium might blow it off the screen . 
a nightmare date with a half-formed wit done a great disservice by a lack of critical distance and a sad trust in liberal arts college bumper sticker platitudes . 
true to its animatronic roots : . . . as stiff , ponderous and charmless as a mechanical apparatus . . . 'the country bears' should never have been brought out of hibernation . 
hilarious musical comedy though stymied by accents thick as mud . 
an impossible romance , but we root for the patronized iranian lad . 
interesting , but not compelling . 
fans of the modern day hong kong action film finally have the worthy successor to a better tomorrow and the killer which they have been patiently waiting for . 
what [denis] accomplishes in his chilling , unnerving film is a double portrait of two young women whose lives were as claustrophic , suffocating and chilly as the attics to which they were inevitably consigned . 
bluto blutarsky , we miss you . 
 . . . blade ii is more enjoyable than the original . 
i guess it just goes to show that if you give a filmmaker an unlimited amount of phony blood , nothing good can happen . 
schnieder bounces around with limp wrists , wearing tight tummy tops and hip huggers , twirling his hair on his finger and assuming that's enough to sustain laughs . . . 
why sit through a crummy , wannabe-hip crime comedy that refers incessantly to old movies , when you could just rent those movies instead , let alone seek out a respectable new one ? 
on a certain base level , blue crush delivers what it promises , just not well enough to recommend it . 
birthday girl is an amusing joy ride , with some surprisingly violent moments . 
far-fetched premise , convoluted plot , and thematic mumbo jumbo about destiny and redemptive love . 
it's excessively quirky and a little underconfident in its delivery , but otherwise this is the best 'old neighborhood' project since christopher walken kinda romanced cyndi lauper in the opportunists . 
the overall effect is awe and affection -- and a strange urge to get on a board and , uh , shred , dude . 
a few pieces of the film buzz and whir ; very little of it actually clicks . the thing just never gets off the ground . 
this kiddie-oriented stinker is so bad that i even caught the gum stuck under my seat trying to sneak out of the theater
soderbergh seems capable only of delivering artfully lighted , earnest inquiries that lack the kind of genuine depth that would make them redeemable . 
a fairly harmless but ultimately lifeless feature-length afterschool special . 
the acting is just fine , but there's not enough substance here to sustain interest for the full 90 minutes , especially with the weak payoff . 
the chateau is a risky venture that never quite goes where you expect and often surprises you with unexpected comedy . 
what it lacks in originality it makes up for in intelligence and b-grade stylishness . 
as a good old-fashioned adventure for kids , spirit : stallion of the cimarron is a winner . 
definitely in the guilty pleasure b-movie category , reign of fire is so incredibly inane that it is laughingly enjoyable . 
every nanosecond of the the new guy reminds you that you could be doing something else far more pleasurable . something like scrubbing the toilet . or emptying rat traps . or doing last year's taxes with your ex-wife . 
a savage john waters-like humor that dances on the edge of tastelessness without ever quite falling over . 
john leguizamo may be a dramatic actor -- just not in this movie . 
whatever satire lucky break was aiming for , it certainly got lost in the " soon-to-be-forgettable " section of the quirky rip-off prison romp pile . it's petty thievery like this that puts flimsy flicks like this behind bars
fubar is very funny , but not always in a laugh-out-loud way . 
in the spirit of the season , i assign one bright shining star to roberto benigni's pinocchio -- but i guarantee that no wise men will be following after it . 
the bottom line with nemesis is the same as it has been with all the films in the series : fans will undoubtedly enjoy it , and the uncommitted needn't waste their time on it . 
a stupid , derivative horror film that substitutes extreme gore for suspense . 
the film's real appeal won't be to clooney fans or adventure buffs , but to moviegoers who enjoy thinking about compelling questions with no easy answers . 
 " an entire film about researchers quietly reading dusty old letters . " 
you'd think by now america would have had enough of plucky british eccentrics with hearts of gold . yet the act is still charming here . 
burns' fifth beer-soaked film feels in almost every possible way -- from the writing and direction to the soggy performances -- tossed off . 
i can't say this enough : this movie is about an adult male dressed in pink jammies . 
despite these annoyances , the capable clayburgh and tambor really do a great job of anchoring the characters in the emotional realities of middle age . 
it's tommy's job to clean the peep booths surrounding her , and after viewing this one , you'll feel like mopping up , too . 
shafer's feature doesn't offer much in terms of plot or acting . 
first-time director jo�o pedro rodrigues' unwillingness to define his hero's background or motivations becomes more and more frustrating as the film goes on . 
 . . . the efforts of its star , kline , to lend some dignity to a dumb story are for naught . 
greene delivers a typically solid performance in a role that is a bit of a departure from the noble characters he has played in the past , and he is matched by schweig , who carries the film on his broad , handsome shoulders . 
renner ? s face is chillingly unemotive , yet he communicates a great deal in his performance . see it for his performance if nothing else . 
working from elliott's memoir , rohmer fashions the sort of delicate , articulate character- and- relationship study he's favored for decades . 
more precious than perspicacious
as an entertainment , the movie keeps you diverted and best of all , it lightens your wallet without leaving a sting . 
the documentary is much too conventional -- lots of boring talking heads , etc . -- to do the subject matter justice . 
i simply can't recommend it enough . 
the real triumphs in igby come from philippe , who makes oliver far more interesting than the character's lines would suggest , and sarandon , who couldn't be better as a cruel but weirdly likable wasp matron . 
it's a sharp movie about otherwise dull subjects . 
[a] strong piece of work . 
an entertaining , colorful , action-filled crime story with an intimate heart . 
a sugar-coated rocky whose valuable messages are forgotten 10 minutes after the last trombone honks . 
twohy knows how to inflate the mundane into the scarifying , and gets full mileage out of the rolling of a stray barrel or the unexpected blast of a phonograph record . 
possibly not since grumpy old men have i heard a film so solidly connect with one demographic while striking out with another . 
there's the plot , and a maddeningly insistent and repetitive piano score that made me want to scream . 
noyce films it more as a shocking history lesson than as drama . 
if looking for a thrilling sci-fi cinematic ride , don't settle for this imposter . 
at 78 minutes it just zings along with vibrance and warmth . 
the campy results make mel brooks' borscht belt schtick look sophisticated . 
miyazaki's nonstop images are so stunning , and his imagination so vivid , that the only possible complaint you could have about spirited away is that there is no rest period , no timeout . 
while we no longer possess the lack-of-attention span that we did at seventeen , we had no trouble sitting for blade ii . 
the overall result is an intelligent , realistic portrayal of testing boundaries . 
this is more a case of 'sacre bleu ! ' than 'magnifique' . 
a delightful romantic comedy with plenty of bite . it's far from a frothy piece , and the characters are complex , laden with plenty of baggage and tinged with tragic undertones . 
as it stands it's an opera movie for the buffs . 
you really have to salute writer-director haneke ( he adapted elfriede jelinek's novel ) for making a film that isn't nearly as graphic but much more powerful , brutally shocking and difficult to watch . 
i kept thinking over and over again , 'i should be enjoying this . ' but i wasn't . 
a terrific date movie , whatever your orientation . 
provides a satisfactory overview of the bizarre world of extreme athletes as several daredevils express their own views . 
has the capability of effecting change and inspiring hope . 
 . . . has freaky scenes where the crew wonder if they're ghosts imagining themselves as alive . it's a sly wink to the others without becoming a postmodern joke , made creepy by its " men in a sardine can " warped logic . 
 . . . wallace is smart to vary the pitch of his movie , balancing deafening battle scenes with quieter domestic scenes of women back home receiving war department telegrams . 
purports to be a hollywood satire but winds up as the kind of film that should be the target of something deeper and more engaging . oh , and more entertaining , too . 
impostor can't think of a thing to do with these characters except have them run through dark tunnels , fight off various anonymous attackers , and evade elaborate surveillance technologies . 
it winds up moving in many directions as it searches ( vainly , i think ) for something fresh to say . 
 " the emperor's new clothes " begins with a simple plan . . . . well , at least that's the plan . 
bogdanovich puts history in perspective and , via kirsten dunst's remarkable performance , he showcases davies as a young woman of great charm , generosity and diplomacy . 
quiet , adult and just about more stately than any contemporary movie this year . . . a true study , a film with a questioning heart and mind that isn't afraid to admit it doesn't have all the answers . 
great story , bad idea for a movie . 
surprisingly powerful and universal . 
a manipulative feminist empowerment tale thinly posing as a serious drama about spousal abuse . 
barrels along at the start before becoming mired in sentimentality . 
often messy and frustrating , but very pleasing at its best moments , it's very much like life itself . 
whenever you think you've figured out late marriage , it throws you for a loop . 
the most amazing super-sized dosage of goofball stunts any " jackass " fan could want . 
the jokes are flat , and the action looks fake . 
it's a rollicking adventure for you and all your mateys , regardless of their ages . 
a hard look at one man's occupational angst and its subsequent reinvention , a terrifying study of bourgeois desperation worthy of claude chabrol . 
instead of panoramic sweep , kapur gives us episodic choppiness , undermining the story's emotional thrust . 
it's great escapist fun that recreates a place and time that will never happen again . 
michael moore has perfected the art of highly entertaining , self-aggrandizing , politically motivated documentary-making , and he's got as potent a topic as ever here . 
an often watchable , though goofy and lurid , blast of a costume drama set in the late 15th century . 
the movie's ultimate point -- that everyone should be themselves -- is trite , but the screenwriter and director michel gondry restate it to the point of ridiculousness . 
a quirky comedy set in newfoundland that cleverly captures the dry wit that's so prevalent on the rock . 
because eight legged freaks is partly an homage to them , tarantula and other low- budget b-movie thrillers of the 1950s and '60s , the movie is a silly ( but not sophomoric ) romp through horror and hellish conditions . 
k-19 will not go down in the annals of cinema as one of the great submarine stories , but it is an engaging and exciting narrative of man confronting the demons of his own fear and paranoia . 
an engrossing iranian film about two itinerant teachers and some lost and desolate people they encounter in a place where war has savaged the lives and liberties of the poor and the dispossessed . 
this director's cut -- which adds 51 minutes -- takes a great film and turns it into a mundane soap opera . 
the pacing is often way off and there are too many bona fide groaners among too few laughs . 
the film is darkly atmospheric , with herrmann quietly suggesting the sadness and obsession beneath hearst's forced avuncular chortles . 
the most audacious , outrageous , sexually explicit , psychologically probing , pure libido film of the year has arrived from portugal . 
i loved looking at this movie . i just didn't care as much for the story . 
national lampoon's van wilder may aim to be the next animal house , but it more closely resembles this year's version of tomcats . 
a warm but realistic meditation on friendship , family and affection . 
if you liked the 1982 film then , you'll still like it now . 
wiseman is patient and uncompromising , letting his camera observe and record the lives of women torn apart by a legacy of abuse . 
a marvelous performance by allison lohman as an identity-seeking foster child . 
the thrill is ( long ) gone . 
most of the supporting characters in eastwood films are weak , as are most of the subplots . this one's weaker than most . 
never decides whether it wants to be a black comedy , drama , melodrama or some combination of the three . 
a minor-league soccer remake of the longest yard . 
once again , the intelligence of gay audiences has been grossly underestimated , and a meaty plot and well-developed characters have been sacrificed for skin and flash that barely fizzle . 
the bottom line , at least in my opinion , is imposter makes a better short story than it does a film . 
cassavetes thinks he's making dog day afternoon with a cause , but all he's done is to reduce everything he touches to a shrill , didactic cartoon . 
chicago pode at� ser um filme divertido e cativante ( como � ) , mas acaba representando um passo que vai na dire��o contr�ria � evolu��o dos musicais . 
claire is a terrific role for someone like judd , who really ought to be playing villains . 
jackson shamefully strolls through this mess with a smug grin , inexplicably wearing a kilt and carrying a bag of golf clubs over one shoulder . 
according to the script , grant and bullock's characters are made for each other . but you'd never guess that from the performances . 
i like my christmas movies with more elves and snow and less pimps and ho's . 
if it were any more of a turkey , it would gobble in dolby digital stereo . if nothing else , " rollerball " 2002 may go down in cinema history as the only movie ever in which the rest of the cast was outshined by ll cool j . 
instead of letting the laughs come as they may , lawrence unleashes his trademark misogyny -- er , comedy -- like a human volcano or an overflowing septic tank , take your pick . 
the talented and clever robert rodriguez perhaps put a little too much heart into his first film and didn't reserve enough for his second . 
sometimes this modest little number clicks , and sometimes it doesn't . 
the film is a confusing melange of tones and styles , one moment a romantic trifle and the next a turgid drama . 
a few energetic stunt sequences briefly enliven the film , but the wheezing terrorist subplot hasn't the stamina for the 100-minute running time , and the protagonists' bohemian boorishness mars the spirit of good clean fun . 
hashiguchi vividly captures the way young japanese live now , chafing against their culture's manic mix of millennial brusqueness and undying , traditional politesse . 
franco is an excellent choice for the walled-off but combustible hustler , but he does not give the transcendent performance sonny needs to overcome gaps in character development and story logic . 
lan yu seems altogether too slight to be called any kind of masterpiece . it is , however , a completely honest , open-hearted film that should appeal to anyone willing to succumb to it . 
the name says it all . jackass is a vulgar and cheap-looking version of candid camera staged for the marquis de sade set . 
is it a comedy ? a drama ? a romance ? a cartoon ? 
an enjoyable , if occasionally flawed , experiment . 
in its own floundering way , it gets to you . just like igby . 
if you've ever entertained the notion of doing what the title of this film implies , what sex with strangers actually shows may put you off the idea forever . 
i hate the feeling of having been slimed in the name of high art . 
nothing happens , and it happens to flat characters . 
with virtually no interesting elements for an audience to focus on , chelsea walls is a triple-espresso endurance challenge . 
it will grip even viewers who aren't interested in rap , as it cuts to the heart of american society in an unnerving way . 
offers a breath of the fresh air of true sophistication . 
miller tells this very compelling tale with little fuss or noise , expertly plucking tension from quiet . 
glib , satirical documentary that fudges facts , makes facile points and engages in the cinematic equivalent of tabloid journalism . 
the only question . . . is to determine how well the schmaltz is manufactured -- to assess the quality of the manipulative engineering . average , at best , i'm afraid . 
a disoriented but occasionally disarming saga packed with moments out of an alice in wonderland adventure , a stalker thriller , and a condensed season of tv's big brother . 
from the dull , surreal ache of mortal awareness emerges a radiant character portrait . 
admirers of director abel ferrara may be relieved that his latest feature , r xmas , marks a modest if encouraging return to form . 
there's something with potential here , but the movie decides , like lavinia , to go the conservative route . 
the audacity to view one of shakespeare's better known tragedies as a dark comedy is , by itself , deserving of discussion . 
basically , it's pretty but dumb . 
at a time when commercialism has squeezed the life out of whatever idealism american moviemaking ever had , godfrey reggio's career shines like a lonely beacon . 
a gangster movie with the capacity to surprise . 
schrader examines crane's decline with unblinking candor . 
dark and unrepentant , this excursion into the epicenter of percolating mental instability is not easily dismissed or forgotten . 
the dark and bittersweet twist feels strange as things turn nasty and tragic during the final third of the film . first-timer john mckay is never able to pull it back on course . 
it's a minor comedy that tries to balance sweetness with coarseness , while it paints a sad picture of the singles scene . 
succeeds as a well-made evocation of a subculture . 
the pairing does sound promising in theory . . . but their lack of chemistry makes eddie murphy and robert deniro in showtime look like old , familiar vaudeville partners . 
some like it hot on the hardwood proves once again that a man in drag is not in and of himself funny . 
another one of those estrogen overdose movies like " divine secrets of the ya ya sisterhood , " except that the writing , acting and character development are a lot better . 
just like hearst's enormous yacht , it's slow and unwieldy and takes a long time to reach its destination . 
this is a film living far too much in its own head . 
stale , futile scenario . 
with so many bad romances out there , this is the kind of movie that deserves a chance to shine . 
a very good film sits in the place where a masterpiece should be . 
this is a smart movie that knows its classical music , knows its freud and knows its sade . 
very well written and directed with brutal honesty and respect for its audience . 
[sam's] self-flagellation is more depressing than entertaining . 
a tedious parable about honesty and good sportsmanship . 
wilco fans will have a great time , and the movie should win the band a few new converts , too . 
spider-man is in the same category as x-men - occasionally brilliant but mostly average , showing signs of potential for the sequels , but not giving us much this time around . 
despite its floating narrative , this is a remarkably accessible and haunting film . 
just entertaining enough not to hate , too mediocre to love . 
too much of the humor falls flat . 
told just proficiently enough to trounce its overly comfortable trappings . 
it may not be " last tango in paris " but . . . 
his work transcends the boy-meets-girl posturing of typical love stories . 
the film is old-fashioned , occasionally charming and as subtle as boldface . 
barney has created a tour de force that is weird , wacky and wonderful . 
woody , what happened ? 
the philosophical musings of the dialogue jar against the tawdry soap opera antics of the film's action in a way that is surprisingly enjoyable . 
no dia em que aceitou dirigir esta continua��o , harold ramis deve ter sa�do da cama com o p� esquerdo . e aqueles que decidiram assistir a este filme tamb�m . 
there are plenty of scenes in frida that do work , but rarely do they involve the title character herself . 
it's also clear from the start that the transporter is running purely on adrenaline , and once the initial high wears off , the film's shortcomings start to shine through . 
the filmmaker ascends , literally , to the olympus of the art world , but he would have done well to end this flawed , dazzling series with the raising of something other than his own cremaster . 
[woo's] most resonant film since the killer . 
definitely funny stuff , but it's more of the 'laughing at' variety than the 'laughing with . '
though it draws several decent laughs , it's low-cal woody at best . 
a soap-opera quality twist in the last 20 minutes . . . almost puts the kibosh on what is otherwise a sumptuous work of b-movie imagination . 
on this tricky topic , tadpole is very much a step in the right direction , with its blend of frankness , civility and compassion . 
it's all arty and jazzy and people sit and stare and turn away from one another instead of talking and it's all about the silences and if you're into that , have at it . 
it's always fascinating to watch marker the essayist at work . 
although devoid of objectivity and full of nostalgic comments from the now middle-aged participants , dogtown and z-boys has a compelling story to tell . 
it confirms fincher's status as a film maker who artfully bends technical know-how to the service of psychological insight . 
it represents better-than-average movie-making that doesn't demand a dumb , distracted audience . 
the story has its redundancies , and the young actors , not very experienced , are sometimes inexpressive . 
turns potentially forgettable formula into something strangely diverting . 
as the latest bid in the tv-to-movie franchise game , i spy makes its big-screen entry with little of the nervy originality of its groundbreaking small-screen progenitor . 
would make an excellent companion piece to the similarly themed 'the french lieutenant's woman . '
the film's snags and stumblings are more than compensated for by its wryly subversive tone . 
except for paymer as the boss who ultimately expresses empathy for bartleby's pain , the performances are so stylized as to be drained of human emotion . 
woefully pretentious . 
its rawness and vitality give it considerable punch . 
having had the good sense to cast actors who are , generally speaking , adored by the movie-going public , khouri then gets terrific performances from them all . 
often moving and explores the discomfort inherent in the contacts between the american 'hosts' and their 'guests . '
weird , vulgar comedy that's definitely an acquired taste . 
tennessee williams by way of oprah's book club . 
the drama discloses almost nothing . 
with tiny little jokes and nary an original idea , this sappy ethnic sleeper proves that not only blockbusters pollute the summer movie pool . 
as averse as i usually am to feel-good , follow-your-dream hollywood fantasies , this one got to me . 
while the ensemble player who gained notice in guy ritchie's lock , stock and two smoking barrels and snatch has the bod , he's unlikely to become a household name on the basis of his first starring vehicle . 
resembles a soft porn brian de palma pastiche . 
egoyan's work often elegantly considers various levels of reality and uses shifting points of view , but here he has constructed a film so labyrinthine that it defeats his larger purpose . 
much of this slick and sprightly cgi feature is sufficiently funny to amuse even the most resolutely unreligious parents who escort their little ones to megaplex screenings . 
[seagal's] strenuous attempt at a change in expression could very well clinch him this year's razzie . 
star trek was kind of terrific once , but now it is a copy of a copy of a copy . 
an exhilarating serving of movie fluff . 
a joyous occasion
combine the paranoid claustrophobia of a submarine movie with the unsettling spookiness of the supernatural -- why didn't hollywood think of this sooner ? 
its plot and animation offer daytime tv serviceability , but little more . 
my wife's plotting is nothing special ; it's the delivery that matters here . 
emerges as something rare , an issue movie that's so honest and keenly observed that it doesn't feel like one . 
noyce creates a film of near-hypnotic physical beauty even as he tells a story as horrifying as any in the heart-breakingly extensive annals of white-on-black racism . 
the characters are complex and quirky , but entirely believable as the remarkable ensemble cast brings them to life . 
those with a modicum of patience will find in these characters' foibles a timeless and unique perspective . 
in visual fertility treasure planet rivals the top japanese animations of recent vintage . 
as part of mr . dong's continuing exploration of homosexuality in america , family fundamentals is an earnest study in despair . 
insightfully written , delicately performed
a captivatingly quirky hybrid of character portrait , romantic comedy and beat-the-clock thriller . 
a tired , unimaginative and derivative variation of that already-shallow genre . 
the most memorable moment was when green threw medical equipment at a window ; not because it was particularly funny , but because i had a serious urge to grab the old lady at the end of my aisle's walker and toss it at the screen in frustration . 
thought-provoking and stylish , if also somewhat hermetic . 
the latest vapid actor's exercise to appropriate the structure of arthur schnitzler's reigen . 
what could have easily become a cold , calculated exercise in postmodern pastiche winds up a powerful and deeply moving example of melodramatic moviemaking . 
don't let your festive spirit go this far . 
the story of trouble every day . . . is so sketchy it amounts to little more than preliminary notes for a science-fiction horror film , and the movie's fragmentary narrative style makes piecing the story together frustrating difficult . 
it's a very tasteful rock and roll movie . you could put it on a coffee table anywhere . 
a particularly joyless , and exceedingly dull , period coming-of-age tale . 
if this story must be told and retold -- and indeed it must -- then the grey zone is to be lauded for finding a new and ingenious angle . 
its simplicity puts an exclamation point on the fact that this isn't something to be taken seriously , but it also wrecks any chance of the movie rising above similar fare . 
boisterous and daft documentary . 
ultimately , " mib ii " succeeds due to its rapid-fire delivery and enough inspired levity that it can't be dismissed as mindless . 
the film sparkles with the the wisdom and humor of its subjects . 
a very depressing movie of many missed opportunities . 
quite frankly , i can't see why any actor of talent would ever work in a mcculloch production again if they looked at how this movie turned out . 
suffers from a decided lack of creative storytelling . 
there's a vastness implied in metropolis that is just breathtaking . 
a tasty appetizer that leaves you wanting more . 
seems based on ugly ideas instead of ugly behavior , as happiness was . . . hence , storytelling is far more appealing . 
stone seems to have a knack for wrapping the theater in a cold blanket of urban desperation . 
i just saw this movie . . . well , it's probably not accurate to call it a movie . 
this is art paying homage to art . 
cool ? this movie is a snow emergency . 
there is a certain sense of experimentation and improvisation to this film that may not always work , but it is nevertheless compelling . 
a psychological thriller with a genuinely spooky premise and an above-average cast , actor bill paxton's directing debut is a creepy slice of gothic rural americana . 
like the original , this version is raised a few notches above kiddie fantasy pablum by allen's astringent wit . 
koury frighteningly and honestly exposes one teenager's uncomfortable class resentment and , in turn , his self-inflicted retaliation . 
 . . . a fairly disposable yet still entertaining b picture . 
stealing harvard aspires to comedic grand larceny but stands convicted of nothing more than petty theft of your time . 
a movie that both thrills the eye and , in its over-the-top way , touches the heart . 
the cast delivers without sham the raw-nerved story . 
a stylish but steady , and ultimately very satisfying , piece of character-driven storytelling . 
[a] shapeless blob of desperate entertainment . 
gaghan captures the half-lit , sometimes creepy intimacy of college dorm rooms , a subtlety that makes the silly , over-the-top coda especially disappointing . 
ray liotta and jason patric do some of their best work in their underwritten roles , but don't be fooled : nobody deserves any prizes here . 
this romantic/comedy asks the question how much souvlaki can you take before indigestion sets in . 
the cast has a high time , but de broca has little enthusiasm for such antique pulp . 
cannon's confidence and laid-back good spirits are , with the drumming routines , among the film's saving graces . 
the film itself is about something very interesting and odd that would probably work better as a real documentary without the insinuation of mediocre acting or a fairly trite narrative . 
it throws quirky characters , odd situations , and off-kilter dialogue at us , all as if to say , " look at this ! this is an interesting movie ! " but the film itself is ultimately quite unengaging . 
the thing about guys like evans is this : you're never quite sure where self-promotion ends and the truth begins . but as you watch the movie , you're too interested to care . 
a zinger-filled crowd-pleaser that open-minded elvis fans ( but by no means all ) will have fun with . 
splashes its drama all over the screen , subjecting its audience and characters to action that feels not only manufactured , but also so false you can see the filmmakers' puppet strings . 
occasionally melodramatic , it's also extremely effective . 
may lack the pungent bite of its title , but it's an enjoyable trifle nonetheless . 
a movie that sends you out of the theater feeling like you've actually spent time living in another community . 
none of this is meaningful or memorable , but frosting isn't , either , and you wouldn't turn down a big bowl of that , would you ? 
this comic gem is as delightful as it is derivative . 
a heartening tale of small victories and enduring hope . 
it's hard to quibble with a flick boasting this many genuine cackles , but notorious c . h . o . still feels like a promising work-in-progress . 
'stock up on silver bullets for director neil marshall's intense freight train of a film . '
combines improbable melodrama ( gored bullfighters , comatose ballerinas ) with subtly kinky bedside vigils and sensational denouements , and yet at the end , we are undeniably touched . 
earnest but heavy-handed . 
a tour de force of modern cinema . 
stevens' vibrant creative instincts are the difference between this and countless other flicks about guys and dolls . 
this gorgeous epic is guaranteed to lift the spirits of the whole family . 
denis o'neill's script avoids the prime sports cliche , a last-second goal to win the championship , but it neglects few others . 
a compelling pre-wwii drama with vivid characters and a warm , moving message . 
ultimately feels like just one more in the long line of films this year about the business of making movies . 
the movie is so contrived , nonsensical and formulaic that , come to think of it , the day-old shelf would be a more appropriate location to store it . 
as quiet , patient and tenacious as mr . lopez himself , who approaches his difficult , endless work with remarkable serenity and discipline . 
the holiday message of the 37-minute santa vs . the snowman leaves a lot to be desired . 
depending upon your reaction to this movie , you may never again be able to look at a red felt sharpie pen without disgust , a thrill , or the giggles . 
mr . polanski is in his element here : alone , abandoned , but still consoled by his art , which is more than he has ever revealed before about the source of his spiritual survival . 
as 'chick flicks' go , this one is pretty miserable , resorting to string-pulling rather than legitimate character development and intelligent plotting . 
this formulaic chiller will do little to boost stallone's career . 
a meatballs for the bare-midriff generation . 
no amount of good intentions is able to overcome the triviality of the story . 
chokes on its own depiction of upper-crust decorum . 
 " the mothman prophecies " is a difficult film to shake from your conscience when night falls . 
what happens when something goes bump in the night and nobody cares ? 
oedekerk mugs mercilessly , and the genuinely funny jokes are few and far between . 
it's full of cheesy dialogue , but great trashy fun that finally returns de palma to his pulpy thrillers of the early '80s . 
an unwise amalgam of broadcast news and vibes . 
more than anything else , kissing jessica stein injects freshness and spirit into the romantic comedy genre , which has been held hostage by generic scripts that seek to remake sleepless in seattle again and again . 
simplistic fluff-ball of whimsy . 
if you are an actor who can relate to the search for inner peace by dramatically depicting the lives of others onstage , then esther's story is a compelling quest for truth . 
hard as this may be to believe , here on earth , a surprisingly similar teen drama , was a better film . 
hits one out of the park for the 'they don't make 'em like that anymore' department . 
witherspoon puts to rest her valley-girl image , but it's dench who really steals the show . 
it dares to be a little different , and that shading is what makes it worthwhile . 
as [the characters] get more depressed , the story gets more tiresome , especially as it continues to mount a conspicuous effort to be profound . 
while there's likely very little crossover appeal to those without much interest in the elizabethans ( as well as rank frustration from those in the know about rubbo's dumbed-down tactics ) , much ado about something is an amicable endeavor . 
the am-radio soundtrack and game cast -- tierney and the inimitable walken especially -- keep this unusual comedy from choking on its own conceit . 
one problem with the movie , directed by joel schumacher , is that it jams too many prefabricated story elements into the running time . 
muddled , simplistic and more than a little pretentious . 
because the intelligence level of the characters must be low , very low , very very low , for the masquerade to work , the movie contains no wit , only labored gags . 
although sensitive to a fault , it's often overwritten , with a surfeit of weighty revelations , flowery dialogue , and nostalgia for the past and roads not taken . 
 . . . feels as if ( there's ) a choke leash around your neck so director nick cassavetes can give it a good , hard yank whenever he wants you to feel something . 
you have no affinity for most of the characters . nothing about them is attractive . what they see in each other also is difficult to fathom . 
leigh's film is full of memorable performances from top to bottom . 
a sophomoric exploration of 'life problems' most people solved long ago -- or at least got tired of hearing people kvetch about . 
'pocas ideas interesantes , un final pseudo m�stico que no corresponde al tono general del filme y que deja una sensaci�n de inconformidad que hace pensar m�s de una vez si vale la pena ir a la taquilla y reclamar el precio del boleto . '
a hideous , confusing spectacle , one that may well put the nail in the coffin of any future rice adaptations . 
not only are the film's sopranos gags incredibly dated and unfunny , they also demonstrate how desperate the makers of this 'we're -doing-it-for -the-cash' sequel were . 
portentous and pretentious , the weight of water is appropriately titled , given the heavy-handedness of it drama . 
 " i blame all men for war , " [the warden's daughter] tells her father . the movie is about as deep as that sentiment . 
if you're looking for something new and hoping for something entertaining , you're in luck . 
a by-the-numbers effort that won't do much to enhance the franchise . 
collateral damage offers formula payback and the big payoff , but the explosions tend to simply hit their marks , pyro-correctly . 
 . . . there's a choppy , surface-effect feeling to the whole enterprise . 
the film's hackneyed message is not helped by the thin characterizations , nonexistent plot and pretentious visual style . 
mixes likeable personalities , inventive photography and cutting , and wall-to-wall toe-tapping music to paint a picture of a subculture that is at once exhilarating , silly , perverse , hopeful and always fun . 
an elegant , exquisitely modulated psychological thriller . 
unfortunately , a cast of competent performers from movies , television and the theater are cast adrift in various new york city locations with no unifying rhythm or visual style . 
essentially an exceptionally well-written , well-edited , well-directed , well-acted , bald rip-off of aliens . 
trademark american triteness and simplicity are tossed out the window with the intelligent french drama that deftly explores the difficult relationship between a father and son . 
lazily directed by charles stone iii . . . from a leaden script by matthew cirulnick and novelist thulani davis . 
the passions aroused by the discord between old and new cultures are set against the strange , stark beauty of the mideast desert , so lovingly and perceptively filmed that you can almost taste the desiccated air . 
nearly all the fundamentals you take for granted in most films are mishandled here . 
behind the snow games and lovable siberian huskies ( plus one sheep dog ) , the picture hosts a parka-wrapped dose of heart . 
there's no excuse for following up a delightful , well-crafted family film with a computer-generated cold fish . 
the christ allegory doesn't work because there is no foundation for it
' . . . mafia , rap stars and hood rats butt their ugly heads in a regurgitation of cinematic violence that gives brutal birth to an unlikely , but likable , hero . '
a feature-length , r-rated , road-trip version of mama's family . 
kinnear gives a tremendous performance . 
ruh-roh ! romething's really wrong with this ricture ! 
deflated ending aside , there's much to recommend the film . 
kwan is a master of shadow , quietude , and room noise , and lan yu is a disarmingly lived-in movie . 
an extremely unpleasant film . 
it tends to remind one of a really solid woody allen film , with its excellent use of new york locales and sharp writing
captures all the longing , anguish and ache , the confusing sexual messages and the wish to be a part of that elusive adult world . 
you won't have any trouble getting kids to eat up these veggies . 
4 friends , 2 couples , 2000 miles , and all the pabst blue ribbon beer they can drink - it's the ultimate redneck road-trip . 
its use of the thriller form to examine the labyrinthine ways in which people's lives cross and change , buffeted by events seemingly out of their control , is intriguing , provocative stuff . 
impeccably filmed , sexually charged , but ultimately lacking in substance , not to mention dragged down by a leaden closing act . 
this is a happy throwback to the time when cartoons were cinema's most idiosyncratic form instead of one of its most predictable . 
bread , my sweet has so many flaws it would be easy for critics to shred it . it may even fall into the category of films you love to hate . i admit it , i hate to like it . 
the movie gets muted and routine . 
a charmer from belgium . 
a terrible movie that some people will nevertheless find moving . 
everything that was right about blade is wrong in its sequel . 
dense and thoughtful and brimming with ideas that are too complex to be rapidly absorbed . 
think of it as gidget , only with muscles and a lot more smarts , but just as endearing and easy to watch . 
'if you are in the mood for an intelligent weepy , it can easily worm its way into your heart . '
[t]here's only so much anyone can do with a florid , overplotted , anne rice rock 'n' roll vampire novel before the built-in silliness of the whole affair defeats them . 
 sandra bullock and hugh grant make a great team , but this predictable romantic comedy should get a pink slip . 
what it lacks in substance it makes up for in heart . 
it's fairly self-aware in its dumbness . 
shamelessly resorting to pee-related sight gags that might even cause tom green a grimace ; still , myer's energy and the silliness of it all eventually prevail
grant isn't cary and bullock isn't katherine . 
feels like pieces a bunch of other , better movies slapped together . 
there is so much plodding sensitivity . 
arty gay film . 
mr . caine and mr . fraser are the whole show here , with their memorable and resourceful performances . 
comes . . . uncomfortably close to coasting in the treads of the bicycle thief . 
old-form moviemaking at its best . 
art-house to the core , read my lips is a genre-curling crime story that revives the free-wheeling noir spirit of old french cinema . 
the way the roundelay of partners functions , and the interplay within partnerships and among partnerships and the general air of gator-bashing are consistently delightful . 
an unusually dry-eyed , even analytical approach to material that is generally played for maximum moisture . 
it's always disappointing when a documentary fails to live up to -- or offer any new insight into -- its chosen topic . unfortunately , that's precisely what arthur dong's family fundamentals does . 
not only is it a charming , funny and beautifully crafted import , it uses very little dialogue , making it relatively effortless to read and follow the action at the same time . 
a wildly entertaining scan of evans' career . 
the film affords us intriguing glimpses of the insights gleaned from a lifetime of spiritual inquiry , but ram dass : fierce grace doesn't organize it with any particular insight . 
you can sip your vintage wines and watch your merchant ivory productions ; i'll settle for a nice cool glass of iced tea and a jerry bruckheimer flick any day of the week . 
the most brilliant and brutal uk crime film since jack carter went back to newcastle , the first half of gangster no . 1 drips with style and , at times , blood . 
smart , sassy interpretation of the oscar wilde play . 
the movie eventually snaps under the strain of its plot contrivances and its need to reassure . 
the long-range appeal of " minority report " should transcend any awards it bags . this is one for the ages . 
eccentric enough to stave off doldrums , caruso's self-conscious debut is also eminently forgettable . 
maybe you'll be lucky , and there'll be a power outage during your screening so you can get your money back . 
much as we might be interested in gratuitous sexualization , haneke has a different objective in mind--namely the implications of our craving for fake stimulation . 
as vulgar as it is banal . 
at 90 minutes this movie is short , but it feels much longer . 
they were afraid to show this movie to reviewers before its opening , afraid of the bad reviews they thought they'd earn . they were right . 
star trek : nemesis meekly goes where nearly every star trek movie has gone before . wince-inducing dialogue , thrift-shop costumes , prosthetic makeup by silly putty and kmart blue-light-special effects all conspire to test trekkie loyalty . 
ultimately the , yes , snail-like pacing and lack of thematic resonance make the film more silly than scary , like some sort of martha stewart decorating program run amok . 
has an uppity musical beat that you can dance to , but its energy can't compare to the wit , humor and snappy dialogue of the original . if i want music , i'll buy the soundtrack . if i want a real movie , i'll buy the criterion dvd . 
kaufman and jonze take huge risks to ponder the whole notion of passion -- our desire as human beings for passion in our lives and the emptiness one feels when it is missing . 
blessed with immense physical prowess he may well be , but ahola is simply not an actor . and in truth , cruel as it may sound , he makes arnold schwarzenegger look like spencer tracy . 
one suspects that craven endorses they simply because this movie makes his own look much better by comparison . 
you'd have to be a most hard-hearted person not to be moved by this drama . 
it's bedeviled by labored writing and slack direction . 
if you enjoy more thoughtful comedies with interesting conflicted characters ; this one is for you . 
long before it's over , you'll be thinking of 51 ways to leave this loser . 
for the first two-thirds of this sparklingly inventive and artful , always fast and furious tale , kids will go happily along for the ride . 
a lot of talent is wasted in this crass , low-wattage endeavor . 
the best you can say about it is it's so uninspired , it barely gives one pause when considering some of the other dreck out there right now . 
pacino and williams seem to keep upping the ante on each other , just as their characters do in the film . what results is the best performance from either in years . 
what's most striking about this largely celebratory film . . . is the sense of isolation that permeates these bastions of individuality in an ikea world . 
where bowling for columbine is at its most valuable is in its examination of america's culture of fear as a root cause of gun violence . 
this film is full of rabbits . brimful . but like most rabbits , it seems to lack substance . 
if routine action and jokes like this are your cup of tea , then pay your $8 and get ready for the big shear . this is one baaaaaaaaad movie . 
swimming is above all about a young woman's face , and by casting an actress whose face projects that woman's doubts and yearnings , it succeeds . 
viewers are asked so often to suspend belief that were it not for holm's performance , the film would be a total washout . 
while some of the camera work is interesting , the film's mid-to-low budget is betrayed by the surprisingly shoddy makeup work . 
it should be interesting , it should be poignant , it turns out to be affected and boring . 
what could have been right at home as a nifty plot line in steven soderbergh's traffic fails to arrive at any satisfying destination . 
intended to be a comedy about relationships , this wretched work falls flat in just about every conceivable area . 
being unique doesn't necessarily equate to being good , no matter how admirably the filmmakers have gone for broke . 
dreary , highly annoying . . . 'some body' will appeal to no one . 
hawke's film , a boring , pretentious waste of nearly two hours , doesn't tell you anything except that the chelsea hotel today is populated by whiny , pathetic , starving and untalented artistes . 
entertaining enough , but nothing new
the last kiss will probably never achieve the popularity of my big fat greek wedding , but its provocative central wedding sequence has far more impact . 
all of it works smoothly under the direction of spielberg , who does a convincing impersonation here of a director enjoying himself immensely . 
this is a film tailor-made for those who when they were in high school would choose the cliff-notes over reading a full-length classic . 
the misery of these people becomes just another voyeuristic spectacle , to be consumed and forgotten . 
kim ki-deok seems to have in mind an ( emotionally at least ) adolescent audience demanding regular shocks and bouts of barely defensible sexual violence to keep it interested . 
writer/director joe carnahan's grimy crime drama is a manual of precinct cliches , but it moves fast enough to cover its clunky dialogue and lapses in logic . 
many insightful moments . 
the streets , shot by cinematographer michael ballhaus , may be as authentic as they are mean , but it is nearly impossible to care about what happens on them . 
less a study in madness or love than a study in schoolgirl obsession . 
every visual joke is milked , every set-up obvious and lengthy , every punchline predictable . there's no energy . 
the most consistently funny of the austin powers films . 
one of those so-so films that could have been much better . 
a modestly surprising movie . 
the dangerous lives of altar boys' take on adolescence feels painfully true . 
this is a great subject for a movie , but hollywood has squandered the opportunity , using it as a prop for warmed-over melodrama and the kind of choreographed mayhem that director john woo has built his career on . 
a sun-drenched masterpiece , part parlor game , part psychological case study , part droll social satire . 
the film is beautifully mounted , but , more to the point , the issues are subtly presented , managing to walk a fine line with regard to the question of joan's madness . 
[ " safe conduct " ] is a long movie at 163 minutes but it fills the time with drama , romance , tragedy , bravery , political intrigue , partisans and sabotage . viva le resistance ! 
sensual , funny and , in the end , very touching . 
 . . . does such a fine job of engulfing you in its world and allying you with its characters' choices , good and ill , that its shortcomings are remembered only as an afterthought . 
montias . . . pumps a lot of energy into his nicely nuanced narrative and surrounds himself with a cast of quirky -- but not stereotyped -- street characters . 
ranks among willams' best screen work . 
will grab your children by the imagination and amaze them and amuse them . 
wallace directs with such patronising reverence , it turns the stomach . 
at once overly old-fashioned in its sudsy plotting and heavy-handed in its effort to modernize it with encomia to diversity and tolerance . 
bubba ho-tep is a wonderful film with a bravura lead performance by bruce campbell that doesn't deserve to leave the building until everyone is aware of it . 
too many scenarios in which the hero might have an opportunity to triumphantly sermonize , and too few that allow us to wonder for ourselves if things will turn out okay . 
while not all that bad of a movie , it's nowhere near as good as the original . 
here's a british flick gleefully unconcerned with plausibility , yet just as determined to entertain you . 
jones . . . makes a great impression as the writer-director of this little $1 . 8 million charmer , which may not be cutting-edge indie filmmaking but has a huge heart . 
in the end , ted bundy's only justification is the director's common but unexplored fascination with the frustrated maniac ; there's no larger point , and little social context . 
it deserves to be seen by anyone with even a passing interest in the events shaping the world beyond their own horizons . 
at the one-hour mark , herzog simply runs out of ideas and the pace turns positively leaden as the movie sputters to its inevitable tragic conclusion . 
every conceivable mistake a director could make in filming opera has been perpetrated here . 
seems like something american and european gay movies were doing 20 years ago . 
kudos to the most enchanting film of the year . 
a delightful little film that revels in its own simplicity , mostly martha will leave you with a smile on your face and a grumble in your stomach . 
once again , director chris columbus takes a hat-in-hand approach to rowling that stifles creativity and allows the film to drag on for nearly three hours . 
sad to say -- it accurately reflects the rage and alienation that fuels the self-destructiveness of many young people . 
steers refreshingly clear of the usual cliches . 
 " men in black ii , " has all the earmarks of a sequel . the story is less vibrant , the jokes are a little lukewarm , but will anyone really care ? 
even better than the first one ! 
ah-nuld's action hero days might be over . 
has a shambling charm . . . a cheerfully inconsequential diversion . 
mostly , [goldbacher] just lets her complicated characters be unruly , confusing and , through it all , human . 
if villainous vampires are your cup of blood , blade 2 is definitely a cut above the rest . 
an artful yet depressing film that makes a melodramatic mountain out of the molehill of a missing bike . 
the master of disguise falls under the category of 'should have been a sketch on saturday night live . '
the writers , director wally wolodarsky , and all the actors should start their own coeducational fraternity : kappa rho alpha phi . 
more whiny downer than corruscating commentary . 
everything you loved about it in 1982 is still there , for everybody who wants to be a kid again , or show it to their own kids . 
a little too ponderous to work as shallow entertainment , not remotely incisive enough to qualify as drama , monsoon wedding serves mostly to whet one's appetite for the bollywood films . 
she's not yet an actress , not quite a singer . . . 
director paul cox's unorthodox , abstract approach to visualizing nijinsky's diaries is both stimulating and demanding . 
skip this turd and pick your nose instead because you're sure to get more out of the latter experience . 
oozes condescension from every pore . 
the movie itself appears to be running on hypertime in reverse as the truly funny bits get further and further apart . 
it uses an old-time formula , it's not terribly original and it's rather messy -- but you just have to love the big , dumb , happy movie my big fat greek wedding . 
the hanukkah spirit seems fried in pork . 
bolstered by an astonishing voice cast ( excepting love hewitt ) , an interesting racial tension , and a storyline that i haven't encountered since at least pete's dragon . 
it's a refreshing change from the self-interest and paranoia that shape most american representations of castro . 
it took 19 predecessors to get this ? 
the film meant well in its horse tale about freedom , but wasn't able to reach the heart because it was too overbearing . 
 . . . quite good at providing some good old fashioned spooks . 
adrift , bentley and hudson stare and sniffle , respectively , as ledger attempts , in vain , to prove that movie-star intensity can overcome bad hair design . 
offers big , fat , dumb laughs that may make you hate yourself for giving in . ah , what the hell . 
with danilo donati's witty designs and dante spinotti's luscious cinematography , this might have made a decent children's movie -- if only benigni hadn't insisted on casting himself in the title role . 
christians sensitive to a reductionist view of their lord as a luv-spreading dr . feelgood or omnipotent slacker will feel vastly more affronted than secularists , who might even praise god for delivering such an instant camp classic . 
a late-night cable sexploitation romp masquerading as a thriller about the ruthless social order that governs college cliques . 
it's difficult to conceive of anyone who has reached puberty actually finding the characters in slackers or their antics amusing , let alone funny . 
notorious c . h . o . has oodles of vulgar highlights . 
the mantra behind the project seems to have been 'it's just a kids' flick . ' translation : 'we don't need to try very hard . '
lacks depth . 
to portray modern women the way director davis has done is just unthinkable . 
while surprisingly sincere , this average little story is adorned with some awesome action photography and surfing . 
most of the information has already appeared in one forum or another and , no matter how broomfield dresses it up , it tends to speculation , conspiracy theories or , at best , circumstantial evidence . 
it may be an easy swipe to take , but this barbershop just doesn't make the cut . 
between bursts of automatic gunfire , the story offers a trenchant critique of capitalism . 
hoffman's performance is authentic to the core of his being . 
brainless , but enjoyably over-the-top , the retro gang melodrama , deuces wild represents fifties teen-gang machismo in a way that borders on rough-trade homo-eroticism . 
in the new guy , even the bull gets recycled . 
if shayamalan wanted to tell a story about a man who loses his faith , why didn't he just do it , instead of using bad sci-fi as window dressing ? 
i have a new favorite musical -- and i'm not even a fan of the genre
i approached the usher and said that if she had to sit through it again , she should ask for a raise . 
it's a satisfying summer blockbuster and worth a look . 
the real charm of this trifle is the deadpan comic face of its star , jean reno , who resembles sly stallone in a hot sake half-sleep . 
blade ii is as estrogen-free as movies get , so you might want to leave your date behind for this one , or she's gonna make you feel like you owe her big-time . 
[crystal and de niro] manage to squeeze out some good laughs but not enough to make this silly con job sing . 
an admirable , sometimes exceptional film
while this one gets off with a good natured warning , future lizard endeavors will need to adhere more closely to the laws of laughter
a loving little film of considerable appeal . 
a flick about our infantilized culture that isn't entirely infantile . 
maggie smith as the ya-ya member with the o2-tank will absolutely crack you up with her crass , then gasp for gas , verbal deportment . 
beers , who , when she's given the right lines , can charm the paint off the wall . . . [but] the script goes wrong at several key junctures . 
even during the climactic hourlong cricket match , boredom never takes hold . 
a wannabe comedy of manners about a brainy prep-school kid with a mrs . robinson complex founders on its own preciousness -- and squanders its beautiful women . 
huston nails both the glad-handing and the choking sense of hollow despair . 
one from the heart . 
an odd drama set in the world of lingerie models and bar dancers in the midwest that held my interest precisely because it didn't try to . 
almost as offensive as " freddy got fingered . " 
probes in a light-hearted way the romantic problems of individuals for whom the yearning for passion spells discontent . 
pumpkin wants to have it both ways . 
made to be jaglomized is the cannes film festival , the annual riviera spree of flesh , buzz , blab and money . the charming result is festival in cannes . 
can't kick about the assembled talent and the russos show genuine promise as comic filmmakers . still , this thing feels flimsy and ephemeral . 
the stunning , dreamlike visuals will impress even those viewers who have little patience for euro-film pretension . 
no matter how much he runs around and acts like a doofus , accepting a 50-year-old in the role is creepy in a michael jackson sort of way . 
[garbus] discards the potential for pathological study , exhuming instead , the skewed melodrama of the circumstantial situation . 
all mood and no movie . 
one of the most highly-praised disappointments i've had the misfortune to watch in quite some time . 
thriller directorial debut for traffic scribe gaghan has all the right parts , but the pieces don't quite fit together . 
a solidly entertaining little film . 
[hawn's character]is so bluntly written , without a trace of sentimentality , and so blisteringly defined , that every other character seems overlooked and underwritten . 
why , you may ask , why should you buy the movie milk when the tv cow is free ? there's no good answer to that one . 
intriguing and downright intoxicating . 
a beautiful paean to a time long past . 
the band performances featured in drumline are red hot . . . [but] from a mere story point of view , the film's ice cold . 
while it's nothing we haven't seen before from murphy , i spy is still fun and enjoyable and so aggressively silly that it's more than a worthwhile effort . 
visually breathtaking , viscerally exciting , and dramatically moving , it's the very definition of epic adventure . 
a fairly by-the-books blend of action and romance with sprinklings of intentional and unintentional comedy . 
producer john penotti surveyed high school students . . . and came back with the astonishing revelation that " they wanted to see something that didn't talk down to them . " ignoring that , he made swimfan anyway
baran is shockingly devoid of your typical majid majidi shoe-loving , crippled children . 
you can practically hear george orwell turning over . 
escapism in its purest form . 
if cinema had been around to capture the chaos of france in the 1790's , one imagines the result would look like something like this . 
the characters , cast in impossibly contrived situations , are totally estranged from reality . 
audiard successfully maintains suspense on different levels throughout a film that is both gripping and compelling . 
more of an intriguing curiosity than a gripping thriller . 
thoughtful , provocative and entertaining . 
broomfield's style of journalism is hardly journalism at all , and even those with an avid interest in the subject will grow impatient . 
it's fun , splashy and entertainingly nasty . 
a no-holds-barred cinematic treat . 
a sluggish pace and lack of genuine narrative hem the movie in every bit as much as life hems in the spirits of these young women . 
the movie is pretty funny now and then without in any way demeaning its subjects . 
 . . . by the time it's done with us , mira nair's new movie has its audience giddy with the delight of discovery , of having been immersed in a foreign culture only to find that human nature is pretty much the same all over . 
die another day is only intermittently entertaining but it's hard not to be a sucker for its charms , or perhaps it's just impossible not to feel nostalgia for movies you grew up with . 
lazy , miserable and smug . this is one of the biggest disappointments of the year . 
alternately frustrating and rewarding . 
nothing more than a widget cranked out on an assembly line to see if stupid americans will get a kick out of goofy brits with cute accents performing ages-old slapstick and unfunny tricks . 
benefits from a strong performance from zhao , but it's dong jie's face you remember at the end . 
so unassuming and pure of heart , you can't help but warmly extend your arms and yell 'safe ! '
 . . . a lesson in prehistoric hilarity . 
i don't know if frailty will turn bill paxton into an a-list director , but he can rest contentedly with the knowledge that he's made at least one damn fine horror movie . 
while this film has an 'a' list cast and some strong supporting players , the tale -- like its central figure , vivi -- is just a little bit hard to love . 
succumbs to the same kind of maudlin , sentimental mysticism that mars the touched by an angel school of non-god spiritual-uplift movies . 
an energetic , violent movie with a momentum that never lets up . 
ryan gosling . . . is at 22 a powerful young actor . 
a forceful drama of an alienated executive who re-invents himself . 
[t]he ideas of revolution #9 are more compelling than the execution
one can't deny its seriousness and quality . 
jaglom offers the none-too-original premise that everyone involved with moviemaking is a con artist and a liar . 
she's as rude and profane as ever , always hilarious and , most of the time , absolutely right in her stinging social observations . 
kinnear . . . gives his best screen performance with an oddly winning portrayal of one of life's ultimate losers . 
it's been made with an innocent yet fervid conviction that our hollywood has all but lost . 
we've seen it all before in one form or another , but director hoffman , with great help from kevin kline , makes us care about this latest reincarnation of the world's greatest teacher . 
while [hill] has learned new tricks , the tricks alone are not enough to salvage this lifeless boxing film . 
the movie strains to stay on the light , comic side of the issue , despite the difficulty of doing so when dealing with the destruction of property and , potentially , of life itself . 
as violent , profane and exploitative as the most offensive action flick you've ever seen . 
in its best moments , resembles a bad high school production of grease , without benefit of song . 
the movie takes itself too seriously and , as a result , it makes for only intermittent fun . 
the quirky and recessive charms of co-stars martin donovan and mary-louise parker help overcome the problematic script . 
a few zingers aside , the writing is indifferent , and jordan brady's direction is prosaic . 
when perry fists a bull at the moore farm , it's only a matter of time before he gets the upper hand in matters of the heart . 
while puerile men dominate the story , the women shine . 
like mike is a harmlessly na�ve slice of b-ball fantasy , fit for filling in during the real nba's off-season . 
i've seen some bad singer-turned actors , but lil bow wow takes the cake . 
unless you are in dire need of a diesel fix , there is no real reason to see it . wait for video -- and then don't rent it . 
i am more offended by his lack of faith in his audience than by anything on display here . 
a modest masterpiece . 
an ebullient tunisian film about the startling transformation of a tradition-bound widow who is drawn into the exotic world of belly dancing . 
o fantasma is boldly , confidently orchestrated , aesthetically and sexually , and its impact is deeply and rightly disturbing . 
it's a setup so easy it borders on facile , but keeping the film from cheap-shot mediocrity is its crack cast . 
a taut , sobering film . 
brave and sweetly rendered love story . 
alternating between facetious comic parody and pulp melodrama , this smart-aleck movie . . . tosses around some intriguing questions about the difference between human and android life . 
that 'alabama' manages to be pleasant in spite of its predictability and occasional slowness is due primarily to the perkiness of witherspoon ( who is always a joy to watch , even when her material is not first-rate ) . . . 
that old adage about women being unknowable gets an exhilarating new interpretation in morvern callar . 
a horrible , 99-minute stink bomb . 
no sophomore slump for director sam mendes , who segues from oscar winner to oscar-winning potential with a smooth sleight of hand . 
may seriously impair your ability to ever again maintain a straight face while speaking to a highway patrolman . 
light the candles , bring out the cake and don't fret about the calories because there's precious little substance in birthday girl -- it's simply , and surprisingly , a nice , light treat . 
might be one of those vanity projects in which a renowned filmmaker attempts to show off his talent by surrounding himself with untalented people . 
it's a lovely , sad dance highlighted by kwan's unique directing style . 
if there's one thing this world needs less of , it's movies about college that are written and directed by people who couldn't pass an entrance exam . 
andy garcia enjoys one of his richest roles in years and mick jagger gives his best movie performance since , well , performance . 
it provides the grand , intelligent entertainment of a superior cast playing smart people amid a compelling plot . 
going to this movie is a little like chewing whale blubber - it's an acquired taste that takes time to enjoy , but it's worth it , even if it does take 3 hours to get through . 
payami tries to raise some serious issues about iran's electoral process , but the result is a film that's about as subtle as a party political broadcast . 
audiences are advised to sit near the back and squint to avoid noticing some truly egregious lip-non-synching , but otherwise the production is suitably elegant . 
at heart the movie is a deftly wrought suspense yarn whose richer shadings work as coloring rather than substance . 
mariah carey gives us another peek at some of the magic we saw in glitter here in wisegirls . 
it may not be a huge cut of above the rest , but i enjoyed barbershop . it's a funny little movie with clever dialogue and likeable characters . 
moore's complex and important film is also , believe it or not , immensely entertaining , a david and goliath story that's still very much playing itself out . 
combines a comically dismal social realism with a farcically bawdy fantasy of redemption and regeneration . 
a perfectly pleasant if slightly pokey comedy . 
it treats women like idiots . 
the scriptwriters are no less a menace to society than the film's characters . 
the sum of all fears is remarkably fuddled about motives and context , which drains it of the dramatic substance that would shake us in our boots ( or cinema seats ) . 
very special effects , brilliantly bold colors and heightened reality can't hide the giant achilles' heel in " stuart little 2 " : there's just no story , folks . 
in his debut as a director , washington has a sure hand . his work with actors is particularly impressive . 
the satire is just too easy to be genuinely satisfying . 
it seems just a long , convoluted ploy to get men into drag -- period drag , no less . 
like most of jaglom's films , some of it is honestly affecting , but more of it seems contrived and secondhand . 
a deft , delightful mix of sulky teen drama and overcoming-obstacles sports-movie triumph . 
compassionately explores the seemingly irreconcilable situation between conservative christian parents and their estranged gay and lesbian children . 
handsome and sophisticated approach to the workplace romantic comedy . 
this new time machine is hardly perfect� yet it proves surprisingly serviceable . even at its worst , it's not half-bad . 
it's surprisingly decent , particularly for a tenth installment in a series . 
the santa clause 2 proves itself a more streamlined and thought out encounter than the original could ever have hoped to be . 
it's often faintly amusing , but the problems of the characters never become important to us , and the story never takes hold . 
spy kids 2 also happens to be that rarity among sequels : it actually improves upon the original hit movie . 
it sounds sick and twisted , but the miracle of shainberg's film is that it truly is romance
a vivid , sometimes surreal , glimpse into the mysteries of human behavior . 
although the editing might have been tighter , hush ! sympathetically captures the often futile lifestyle of young people in modern japan . 
strange , funny , twisted , brilliant and macabre . 
troubling and powerful . 
the film is one of the year's best . 
did no one on the set have a sense of humor , or did they not have the nerve to speak up ? 
touch� ! 
it's burns' visuals , characters and his punchy dialogue , not his plot , that carry waydowntown . 
another trumpet blast that there may be a new mexican cinema a-bornin' . 
this 90-minute postmodern voyage was more diverting and thought-provoking than i'd expected it to be . 
there's some good material in their story about a retail clerk wanting more out of life , but the movie too often spins its wheels with familiar situations and repetitive scenes . 
sitting in the third row of the imax cinema at sydney's darling harbour , but i sometimes felt as though i was in the tiny two seater plane that carried the giant camera around australia , sweeping and gliding , banking and hovering over some of the most not
apuestas fuertes para el futuro del director , y apuestas bien fundadas , pues la suerte ya la tiene , y la cinta lo comprueba . . . . 
an undeniably moving film to experience , and ultimately that's what makes it worth a recommendation . 
wishy-washy . 
an essentially awkward version of the lightweight female empowerment picture we've been watching for decades
no amount of burning , blasting , stabbing , and shooting can hide a weak script . 
 " it's all about the image . " 
a touching , small-scale story of family responsibility and care in the community . 
a compelling french psychological drama examining the encounter of an aloof father and his chilly son after 20 years apart . 
it's mostly a pleasure to watch . and the reason for that is a self-aware , often self-mocking , intelligence . 
the idea is more interesting than the screenplay , which lags badly in the middle and lurches between not-very-funny comedy , unconvincing dramatics and some last-minute action strongly reminiscent of run lola run . 
it might not be 1970s animation , but everything else about it is straight from the saturday morning cartoons � a retread story , bad writing , and the same old silliness . 
with a story as bizarre and mysterious as this , you don't want to be worrying about whether the ineffectual broomfield is going to have the courage to knock on that door . 
a limp eddie murphy vehicle that even he seems embarrassed to be part of . 
millions of dollars heaped upon a project of such vast proportions need to reap more rewards than spiffy bluescreen technique and stylish weaponry . 
dogtown & z-boys evokes the blithe rebel fantasy with the kind of insouciance embedded in the sexy demise of james dean . 
it's the humanizing stuff that will probably sink the film for anyone who doesn't think about percentages all day long . 
the lively appeal of the last kiss lies in the ease with which it integrates thoughtfulness and pasta-fagioli comedy . 
the komediant is a tale worth catching . 
adults will certainly want to spend their time in the theater thinking up grocery lists and ways to tell their kids how not to act like pinocchio . as for children , they won't enjoy the movie at all . 
this is christmas future for a lot of baby boomers . 
hip-hop rarely comes alive as its own fire-breathing entity in this picture . 
despite its old-hat set-up and predictable plot , empire still has enough moments to keep it entertaining . 
a chronicle not only of one man's quest to be president , but of how that man single-handedly turned a plane full of hard-bitten , cynical journalists into what was essentially , by campaign's end , an extended publicity department . 
manages to be wholesome and subversive at the same time . 
murder by numbers' isn't a great movie , but it's a perfectly acceptable widget . 
brown sugar signals director rick famuyiwa's emergence as an articulate , grown-up voice in african-american cinema . 
peppered with witty dialogue and inventive moments . 
the new film of anton chekhov's the cherry orchard puts the 'ick' in 'classic . '
once the 50 year old benigni appears as the title character , we find ourselves longing for the block of wood to come back . 
what's infuriating about full frontal is that it's too close to real life to make sense . what's invigorating about it is that it doesn't give a damn . 
those outside show business will enjoy a close look at people they don't really want to know . 
the gags , and the script , are a mixed bag . 
sandra bullock's best dramatic performance to date ( is ) almost enough to lift ( this ) thrill-kill cat-and-mouser . . . above its paint-by-numbers plot . 
 " frailty " offers chills much like those that you get when sitting around a campfire around midnight , telling creepy stories to give each other the willies . and , there's no way you won't be talking about the film once you exit the theater . 
it's sort of a 21st century morality play with a latino hip hop beat . but the second half of the movie really goes downhill . 
blade ii has a brilliant director and charismatic star , but it suffers from rampant vampire devaluation . 
kapur fails to give his audience a single character worth rooting for ( or worth rooting against , for that matter ) . 
texan director george ratliff had unlimited access to families and church meetings , and he delivers fascinating psychological fare . 
over the years , hollywood has crafted a solid formula for successful animated movies , and ice age only improves on it , with terrific computer graphics , inventive action sequences and a droll sense of humor . 
a beautifully made piece of unwatchable drivel . 
atom egoyan has conjured up a multilayered work that tackles any number of fascinating issues
if you want a movie time trip , the 1960 version is a far smoother ride . 
a breezy romantic comedy that has the punch of a good sitcom , while offering exceptionally well-detailed characters . 
 . . . a delightfully unpredictable , hilarious comedy with wonderful performances that tug at your heart in ways that utterly transcend gender labels . 
jones has delivered a solidly entertaining and moving family drama . 
 . . . silly humbuggery . . . 
 . . . perhaps the heaviest , most joyless movie ever made about giant dragons taking over the world . 
watching junk like this induces a kind of abstract guilt , as if you were paying dues for good books unread , fine music never heard . 
tartakovsky's team has some freakish powers of visual charm , but the five writers slip into the modern rut of narrative banality . 
one minute , you think you're watching a serious actioner ; the next , it's as though clips from the pink panther strikes again and/or sailor moon have been spliced in . 
we've seen the hippie-turned-yuppie plot before , but there's an enthusiastic charm in <i ? fire that makes the formula fresh again . 
this is as respectful a film as byatt fans could hope for , though lovers of the book may wonder why it's necessary . 
the problem is the needlessly poor quality of its archival prints and film footage . the images lack contrast , are murky and are frequently too dark to be decipherable . 
the pleasure of read my lips is like seeing a series of perfect black pearls clicking together to form a string . we're drawn in by the dark luster . 
as is most commonly case with projects such noble and lofty ambitions , the film is less poetic than simply pretentious . 
the creative animation work may not look as fully 'rendered' as pixar's industry standard , but it uses lighting effects and innovative backgrounds to an equally impressive degree . 
missteps take what was otherwise a fascinating , riveting story and send it down the path of the mundane . 
the saturation bombing of reggio's images and glass' evocative music . . . ultimately leaves viewers with the task of divining meaning . 
nothing here seems as funny as it did in analyze this , not even joe viterelli as de niro's right-hand goombah . 
the soul-searching deliberateness of the film , although leavened nicely with dry absurdist wit , eventually becomes too heavy for the plot . 
 . . . a rich and intelligent film that uses its pulpy core conceit to probe questions of attraction and interdependence and how the heart accomodates practical needs . it is an unstinting look at a collaboration between damaged people that may or may not qual
bond-inspired ? certainly . likely to have decades of life as a classic movie franchise ? let's hope not . 
a static and sugary little half-hour , after-school special about interfaith understanding , stretched out to 90 minutes . 
a completely spooky piece of business that gets under your skin and , some plot blips aside , stays there for the duration . 
far more successful , if considerably less ambitious , than last year's kubrick-meets-spielberg exercise . 
nicole kidman makes it a party worth attending . 
will assuredly rank as one of the cleverest , most deceptively amusing comedies of the year . 
features nonsensical and laughable plotting , wooden performances , ineptly directed action sequences and some of the worst dialogue in recent memory . 
lends itself to the narcotizing bland ( sinister , though not nearly so sinister as the biennial disney girl movie ) machinations of the biennial disney boy movie . 
there's no denying the elaborateness of the artist's conceptions , nor his ability to depict them with outrageous elan , but really the whole series is so much pretentious nonsense , lavishly praised by those who equate obscurity with profundity . 
an engaging overview of johnson's eccentric career . 
as david letterman and the onion have proven , the worst of tragedies can be fertile sources of humor , but lawrence has only a fleeting grasp of how to develop them . 
director tom shadyac and star kevin costner glumly mishandle the story's promising premise of a physician who needs to heal himself . 
if you really want to understand what this story is really all about , you're far better served by the source material . 
ever see one of those comedies that just seem like a bad idea from frame one ? 
the title's lameness should clue you in on how bad the movie is . 
its save-the-planet message clashes with its crass marketing . 
every bit as bogus as most disney live action family movies are -- no real plot , no real conflict , no real point . 
it's a perfect show of respect to just one of those underrated professionals who deserve but rarely receive it . 
for all its violence , the movie is remarkably dull with only caine making much of an impression . 
promises is one film that's truly deserving of its oscar nomination . 
the film's center will not hold . 
murderous maids may well be the most comprehensive of these films and also strike closest to the truth . 
desperately unfunny when it tries to makes us laugh and desperately unsuspenseful when it tries to make us jump out of our seats . 
there are times when you wish that the movie had worked a little harder to conceal its contrivances , but brown sugar turns out to be a sweet and enjoyable fantasy . 
like all of egoyan's work , ararat is fiercely intelligent and uncommonly ambitious . 
ong chooses to present ah na's life as a slight , weightless fairy tale , whose most unpleasant details seem to melt away in the face of the character's blank-faced optimism . 
the movie is a negligible work of manipulation , an exploitation piece doing its usual worst to guilt-trip parents . 
'unfaithful' cheats on itself and retreats to comfortable territory . too bad . 
terrible . 
all analyze that proves is that there is really only one movie's worth of decent gags to be gleaned from the premise . 
enjoyably fast-moving , hard-hitting documentary . 
this is a film about the irksome , tiresome nature of complacency that remains utterly satisfied to remain the same throughout . even as the hero of the story rediscovers his passion in life , the mood remains oddly detached . 
the movie is a little tired ; maybe the original inspiration has run its course . 
[i]f you've been to more than one indie flick in your life , chances are you've already seen this kind of thing . 
despite the premise of a good story . . . it wastes all its star power on cliched or meaningless roles . 
sex is one of those films that aims to confuse . 
 " sorority boys " was funnier , and that movie was pretty bad . 
amid the clich� and foreshadowing , cage manages a degree of casual realism . . . that is routinely dynamited by blethyn . 
maybe it is formula filmmaking , but there's nothing wrong with that if the film is well-crafted and this one is . 
[villeneuve] seems to realize intuitively that even morality is reduced to an option by the ultimate mysteries of life and death . 
looking aristocratic , luminous yet careworn in jane hamilton's exemplary costumes , rampling gives a performance that could not be improved upon . 
oversexed , at times overwrought comedy/drama that offers little insight into the experience of being forty , female and single . 
reign of fire is hardly the most original fantasy film ever made -- beyond road warrior , it owes enormous debts to aliens and every previous dragon drama -- but that barely makes it any less entertaining . 
take away the controversy , and it's not much more watchable than a mexican soap opera . 
one thing's for sure�if george romero had directed this movie , it wouldn't have taken the protagonists a full hour to determine that in order to kill a zombie you must shoot it in the head . 
 " cremaster 3 " should come with the warning " for serious film buffs only ! " 
so exaggerated and broad that it comes off as annoying rather than charming . 
an uninspired preachy and clich�d war film . 
like a less dizzily gorgeous companion to mr . wong's in the mood for love -- very much a hong kong movie despite its mainland setting . 
while guzm�n frustratingly refuses to give pinochet's crimes a political context , his distance from the material is mostly admirable . 
an amusing and unexpectedly insightful examination of sexual jealousy , resentment and the fine line between passion and pretence . 
the next generation of mob movie . part low rent godfather . part three stooges . 
possession is in the end an honorable , interesting failure . it falls far short of poetry , but it's not bad prose . 
this long and relentlessly saccharine film is a clear case of preaching to the converted . 
romantic comedy and dogme 95 filmmaking may seem odd bedfellows , but they turn out to be delightfully compatible here . 
reinforces the often forgotten fact of the world's remarkably varying human population and mindset , and its capacity to heal using creative , natural and ancient antidotes . 
proves a servicable world war ii drama that can't totally hide its contrivances , but it at least calls attention to a problem hollywood too long has ignored . 
a beguiling splash of pastel colors and prankish comedy from disney . 
bad company . bad movie . just plain bad . 
brings to a spectacular completion one of the most complex , generous and subversive artworks of the last decade . 
light-years ahead of paint-by-number american blockbusters like pearl harbor , at least artistically . 
broomfield turns his distinctive 'blundering' style into something that could really help clear up the case . 
completely awful iranian drama . . . as much fun as a grouchy ayatollah in a cold mosque . 
handsome and sincere but slightly awkward in its combination of entertainment and evangelical boosterism . 
 . . . ambition is in short supply in the cinema , and egoyan tackles his themes and explores his characters' crises with seriousness and compassion . 
a fine documentary can be distinguished from a mediocre one by the better film's ability to make its subject interesting to those who aren't part of its supposed target audience . judging by those standards , 'scratch' is a pretty decent little documentary . 
moretti's compelling anatomy of grief and the difficult process of adapting to loss . 
flat , but with a revelatory performance by michelle williams . 
the fast runner' transports the viewer into an unusual space
feral and uncomfortable . 
good for a few unintentional laughs , " extreme ops " was obviously made for the " xxx " crowd , people who enjoy mindless action without the benefit of decent acting , writing , and direction . 
a psychologically rich and suspenseful moral thriller with a stellar performance by al pacino . 
a whole lot foul , freaky and funny . 
like mike is a winner for kids , and no doubt a winner for lil bow wow , who can now add movies to the list of things he does well . 
an impressive debut for first-time writer-director mark romanek , especially considering his background is in music video . 
like its predecessor , it's no classic , but it provides a reasonably attractive holiday contraption , one that families looking for a clean , kid-friendly outing should investigate . 
the trappings of i spy are so familiar you might as well be watching a rerun . 
the wonderfully lush morvern callar is pure punk existentialism , and ms . ramsay and her co-writer , liana dognini , have dramatized the alan warner novel , which itself felt like an answer to irvine welsh's book trainspotting . 
a soggy , shapeless mess . . . just a dumb excuse for a waterlogged equivalent of a haunted-house movie . 
so mind-numbingly awful that you hope britney won't do it one more time , as far as movies are concerned . 
while [roman coppola] scores points for style , he staggers in terms of story . 
instead of contriving a climactic hero's death for the beloved-major- character-who-shall- remain-nameless , why not invite some genuine spontaneity into the film by having the evil aliens' laser guns actually hit something for once ? 
forced , familiar and thoroughly condescending . 
i have a confession to make : i didn't particularly like e . t . the first time i saw it as a young boy . that is because - damn it ! - i also wanted a little alien as a friend ! 
i'll go out on a limb . it isn't quite one of the worst movies of the year . it's just merely very bad . 
most consumers of lo mein and general tso's chicken barely give a thought to the folks who prepare and deliver it , so , hopefully , this film will attach a human face to all those little steaming cartons . 
in a 102-minute film , aaliyah gets at most 20 minutes of screen time . . . . most viewers will wish there had been more of the " queen " and less of the " damned . " 
what distinguishes time of favor from countless other thrillers is its underlying concern with the consequences of words and with the complicated emotions fueling terrorist acts . 
compelling as it is exotic , fast runner has a plot that rivals shakespeare for intrigue , treachery and murder . 
noyce has worked wonders with the material . 
a half-assed film . 
a rote exercise in both animation and storytelling . 
once [kim] begins to overplay the shock tactics and bait-and-tackle metaphors , you may decide it's too high a price to pay for a shimmering picture postcard . 
it's a bittersweet and lyrical mix of elements . 
exploring value choices is a worthwhile topic for a film -- but here the choices are as contrived and artificial as kerrigan's platinum-blonde hair . 
the large-format film is well suited to capture these musicians in full regalia and the incredible imax sound system lets you feel the beat down to your toes . 
but even with the two-wrongs-make-a-right chemistry between jolie and burns . . . this otherwise appealing picture loses its soul to screenwriting for dummies conformity . 
a fragile framework upon which to hang broad , mildly fleshed-out characters that seem to have been conjured up only 10 minutes prior to filming . 
a film that takes you inside the rhythms of its subject : you experience it as you watch . 
a lackluster , unessential sequel to the classic disney adaptation of j . m . barrie's peter pan . 
grenier is terrific , bringing an unforced , rapid-fire delivery to toback's heidegger- and nietzsche-referencing dialogue . 
there's . . . tremendous energy from the cast , a sense of playfulness and excitement that seems appropriate . 
it's a bit disappointing that it only manages to be decent instead of dead brilliant . 
cuaron repeatedly , perversely undercuts the joie de vivre even as he creates it , giving the movie a mournful undercurrent that places the good-time shenanigans in welcome perspective . 
hit and miss as far as the comedy goes and a big ole' miss in the way of story . 
graham greene's novel of colonialism and empire is elevated by michael caine's performance as a weary journalist in a changing world . 
'frailty " starts out like a typical bible killer story , but it turns out to be significantly different ( and better ) than most films with this theme . 
the thing looks like a made-for-home-video quickie . 
[a] satisfying niblet . 
on the surface a silly comedy , scotland , pa would be forgettable if it weren't such a clever adaptation of the bard's tragic play . 
it's hard not to be seduced by [witherspoon's] charisma , even in this run-of-the-mill vehicle , because this girl knows how to drive it to the max . 
by halfway through this picture i was beginning to hate it , and , of course , feeling guilty for it . . . . then , miracle of miracles , the movie does a flip-flop . 
despite its good nature and some genuinely funny moments , super troopers suffers from a bad case of arrested development . 
a fine , rousing , g-rated family film , aimed mainly at little kids but with plenty of entertainment value to keep grown-ups from squirming in their seats . 
there are just too many characters saying too many clever things and getting into too many pointless situations . where's the movie here ? 
it's neither as sappy as big daddy nor as anarchic as happy gilmore or the waterboy , but it has its moments . 
has nothing good to speak about other than the fact that it is relatively short , tries its best to hide the fact that seagal's overweight and out of shape . 
not counting a few gross-out comedies i've been trying to forget , this is the first film in a long time that made me want to bolt the theater in the first 10 minutes . 
'aunque recurre a ciertos clich�s del g�nero , la poderosa actuaci�n de robin williams perdona las fallas del gui�n . '
a generic family comedy unlikely to be appreciated by anyone outside the under-10 set . 
an intimate , good-humored ethnic comedy like numerous others but cuts deeper than expected . 
the search for redemption makes for a touching love story , mainly because blanchett and ribisi compellingly tap into a spiritual aspect of their characters' suffering . 
just dreadful . i don't blame eddie murphy but shouldn't owen wilson know a movie must have a story and a script ? 
been there done that . 
do not see this film . 
if there's no art here , it's still a good yarn -- which is nothing to sneeze at these days . 
in a normal screen process , these bromides would be barely enough to sustain an interstitial program on the discovery channel . but in imax 3-d , the clich�s disappear into the vertiginous perspectives opened up by the photography . 
if only the story about a multi-million dollar con bothered to include the con . 
although frailty fits into a classic genre , in its script and execution it is a remarkably original work . 
a nearly 21/2 hours , the film is way too indulgent . 
decasia is what has happened already to so many silent movies , newsreels and the like . the unexpected thing is that its dying , in this shower of black-and-white psychedelia , is quite beautiful . 
a meatier deeper beginning and/or ending would have easily tipped this film into the " a " range , as is , it's a very very strong " b+ . " i love the robust middle of this picture . 
the power of shanghai ghetto , a documentary by dana janklowicz-mann and amir mann , rests in the voices of men and women , now in their 70s , who lived there in the 1940s . 
visually striking and viscerally repellent . 
ludicrous , but director carl franklin adds enough flourishes and freak-outs to make it entertaining . 
 . . . tunney is allowed to build an uncommonly human character , an almost real-live girl complete with trouble and hope . 
animated drivel meant to enhance the self-image of drooling idiots . 
if sinise's character had a brain his ordeal would be over in five minutes but instead the plot goes out of its way to introduce obstacles for him to stumble over . 
if the message seems more facile than the earlier films , the images have such a terrible beauty you may not care . 
the new faces are interesting , but the old story isn't , especially when it starts to seem more improvised than scripted . 
the story is lacking any real emotional impact , and the plot is both contrived and cliched . 
'barbershop " is a good-hearted ensemble comedy with a variety of quirky characters and an engaging story . 
an afterschool special without the courage of its convictions . 
a singularly off-putting romantic comedy . 
ramsay is clearly extraordinarily talented , and based on three short films and two features , here's betting her third feature will be something to behold . 
instead of kicking off the intrigue and suspense and mystery of the whole thing , hart's war , like the st . louis rams in the super bowl , waits until after halftime to get started . 
the picture seems uncertain whether it wants to be an acidic all-male all about eve or a lush , swooning melodrama in the intermezzo strain . 
bennett's dramatization of her personal descent into post-breakup perdition has a morbid appeal that's tough to shake . 
written , flatly , by david kendall and directed , barely , by there's something about mary co-writer ed decter . 
you'll gasp appalled and laugh outraged and possibly , watching the spectacle of a promising young lad treading desperately in a nasty sea , shed an errant tear . 
passion , lip-synching , tragedy , and lots of really really high notes . for me , this opera isn't a favorite , so it's a long time before the fat lady sings . 
not one moment in the enterprise didn't make me want to lie down in a dark room with something cool to my brow . 
the world needs more filmmakers with passionate enthusiasms like martin scorsese . but it doesn't need gangs of new york . 
this is no " waterboy ! " 
its story may be a thousand years old , but why did it have to seem like it took another thousand to tell it to us ? 
gra�as �s intera��es entre seus personagens , o filme torna-se n�o apenas uma hist�ria divertida sobre uma curiosa persegui��o , mas tamb�m um belo estudo de personagens . 
an entertaining british hybrid of comedy , caper thrills and quirky romance . 
sometimes smart but more often sophomoric . 
given that both movies expect us to root for convicted violent felons over those assigned to protect us from same , we need every bit of sympathy the cons can muster ; this time , there isn't much . 
this stuck pig of a movie flails limply between bizarre comedy and pallid horror . 
all i can say is fuhgeddaboutit . 
lapaglia's ability to convey grief and hope works with weaver's sensitive reactions to make this a two-actor master class . 
in execution , this clever idea is far less funny than the original , killers from space . 
 . . . a story we haven't seen on the big screen before , and it's a story that we as americans , and human beings , should know . 
the entire cast is extraordinarily good . 
the charm of revolution os is rather the way it introduces you to new , fervently held ideas and fanciful thinkers . 
so genial is the conceit , this is one of those rare pictures that you root for throughout , dearly hoping that the rich promise of the script will be realized on the screen . it never is , not fully . 
it's incredible the number of stories the holocaust has generated . just when you think that every possible angle has been exhausted by documentarians , another new film emerges with yet another remarkable yet shockingly little-known perspective . 
a chilly , remote , emotionally distant piece . . . so dull that its tagline should be : 'in space , no one can hear you snore . '
feels too formulaic and too familiar to produce the transgressive thrills of early underground work . 
terminally brain dead production . 
directed without the expected flair or imagination by hong kong master john woo , windtalkers airs just about every cliche in the war movie compendium across its indulgent two-hour-and-fifteen-minute length . 
a preposterous , prurient whodunit . 
every so often a film comes along that is so insanely stupid , so awful in so many ways that watching it leaves you giddy . half past dead is just such an achievement . 
there is a fabric of complex ideas here , and feelings that profoundly deepen them . 
we may get the full visceral impact of a ruthless army on the warpath but no sense of the devilish complexity of the balkans conflict . 
an awkwardly garish showcase that diverges from anything remotely probing or penetrating . 
watching e . t now , in an era dominated by cold , loud special-effects-laden extravaganzas , one is struck less by its lavish grandeur than by its intimacy and precision . 
this version moves beyond the original's nostalgia for the communal film experiences of yesteryear to a deeper realization of cinema's inability to stand in for true , lived experience . 
the film is a travesty of the genre and even as spoof takes itself too seriously . 
some actors have so much charisma that you'd be happy to listen to them reading the phone book . hugh grant and sandra bullock are two such likeable actors . 
the screenplay comes across , rather unintentionally , as hip-hop scooby-doo . 
it's a wonderful , sobering , heart-felt drama . 
dreary tale of middle-class angst
it's a nicely detailed world of pawns , bishops and kings , of wagers in dingy backrooms or pristine forests . 
it made me want to wrench my eyes out of my head and toss them at the screen . 
a splendid entertainment , young in spirit but accomplished in all aspects with the fullness of spirit and sense of ease that comes only with experience . 
only a few minutes elapse before the daddy of all slashers arrives , still with the boiler suit and white mask , which look remarkably clean for a guy who has been mass-murdering since 1978 but has never been seen doing laundry . 
sit through this one , and you won't need a magic watch to stop time ; your dvd player will do it for you . 
an exceedingly clever piece of cinema . another great �what you don't see' is much more terrifying than what you do see thriller , coupled with some arresting effects , incandescent tones and stupendous performances
i would be shocked if there was actually one correct interpretation , but that shouldn't make the movie or the discussion any less enjoyable . 
it's hard to imagine any recent film , independent or otherwise , that makes as much of a mess as this one . 
sam mendes has become valedictorian at the school for soft landings and easy ways out . 
will no doubt delight plympton's legion of fans ; others may find 80 minutes of these shenanigans exhausting . 
it extends the writings of jean genet and john rechy , the films of fassbinder , perhaps even the nocturnal works of goya . 
it's a square , sentimental drama that satisfies , as comfort food often can . 
stage director sam mendes showcases tom hanks as a depression era hit-man in this dark tale of revenge . 
britney spears' phoniness is nothing compared to the movie's contrived , lame screenplay and listless direction . 
os universos de chuck barris e charlie kaufman s�o complementares . e igualmente fascinantes . 
the movie is brilliant , really . it is philosophy , illustrated through everyday events . 
if myers decides to make another austin powers movie , maybe he should just stick with austin and dr evil . 
highlights are the terrific performances by christopher plummer , as the prime villain , and nathan lane as vincent crummles , the eccentric theater company manager . 
what ensues are much blood-splattering , mass drug-induced bowel evacuations , and none-too-funny commentary on the cultural distinctions between americans and brits . 
hugely entertaining from start to finish , featuring a fall from grace that still leaves shockwaves , it will gratify anyone who has ever suspected hollywood of being overrun by corrupt and hedonistic weasels . 
the mothman prophecies , which is mostly a bore , seems to exist only for its climactic setpiece . 
greengrass ( working from don mullan's script ) forgoes the larger socio-political picture of the situation in northern ireland in favour of an approach that throws one in the pulsating thick of a truly frightening situation . 
it's that rare family movie -- genuine and sweet without relying on animation or dumb humor . 
impostor doesn't do much with its template , despite a remarkably strong cast . 
the film's unhurried pace is actually one of its strengths . entirely appropriately , the tale unfolds like a lazy summer afternoon and concludes with the crisp clarity of a fall dawn . 
too much of it feels unfocused and underdeveloped . 
the predominantly amateur cast is painful to watch , so stilted and unconvincing are the performances . 
grating and tedious . 
it's not nearly as fresh or enjoyable as its predecessor , but there are enough high points to keep this from being a complete waste of time . 
the sequel plays out like a flimsy excuse to give blade fans another look at wesley snipes' iconic hero doing battle with dozens of bad guys -- at once . 
do not , under any circumstances , consider taking a child younger than middle school age to this wallow in crude humor . 
it all feels like a monty python sketch gone horribly wrong . 
harland williams is so funny in drag he should consider permanent sex-reassignment . 
nair does capture the complexity of a big family and its trials and tribulations . . . 
the film has the thrown-together feel of a summer-camp talent show : hastily written , underrehearsed , arbitrarily plotted and filled with crude humor and vulgar innuendo . 
tries to work in the same vein as the brilliance of animal house but instead comes closer to the failure of the third revenge of the nerds sequel . 
most fish stories are a little peculiar , but this is one that should be thrown back in the river . 
an effortlessly accomplished and richly resonant work . 
the entire movie establishes a wonderfully creepy mood . 
the film is so bad it doesn't improve upon the experience of staring at a blank screen . 
is anyone else out there getting tired of the whole slo-mo , double-pistoled , ballistic-pyrotechnic hong kong action aesthetic ? 
malcolm mcdowell is cool . paul bettany is cool . paul bettany playing malcolm mcdowell ? cool . 
about as enjoyable , i would imagine , as searching for a quarter in a giant pile of elephant feces . . . positively dreadful . 
mocking kung fu pictures when they were a staple of exploitation theater programming was witty . mocking them now is an exercise in pointlessness . 
just another combination of bad animation and mindless violence . . . lacking the slightest bit of wit or charm . 
the biggest problem i have ( other than the very sluggish pace ) is we never really see her esther blossom as an actress , even though her talent is supposed to be growing . 
succeeds in providing a disquiet world the long-dreaded completion of the police academy series . 
it's a mystery how the movie could be released in this condition . 
anyone who ever fantasized about space travel but can't afford the $20 million ticket to ride a russian rocket should catch this imax offering . 
[allen's] best works understand why snobbery is a better satiric target than middle-america diversions could ever be . 
if you're looking for a smart , nuanced look at de sade and what might have happened at picpus , sade is your film . 
you live the mood rather than savour the story . 
though uniformly well acted , especially by young ballesta and galan ( a first-time actor ) , writer/director achero manas's film is schematic and obvious . 
a broadly played , lowbrow comedy in which the cast delivers mildly amusing performances and no farm animals were injured by any of the gags . 
 . . . manages to fall closer in quality to silence than to the abysmal hannibal . 
such an incomprehensible mess that it feels less like bad cinema than like being stuck in a dark pit having a nightmare about bad cinema . 
the minor figures surrounding [bobby] . . . form a gritty urban mosaic . 
where janice beard falters in its recycled aspects , implausibility , and sags in pace , it rises in its courageousness , and comedic employment . 
there are deeply religious and spiritual people in this world who would argue that entering a church , synagogue or temple doesn't mean you have to check your brain at the door . the same should go for movie theaters . 
crudup's screen presence is the one thing that holds interest in the midst of a mushy , existential exploration of why men leave their families . 
lavishly , exhilaratingly tasteless . 
hardly a film that comes along every day . 
even when it drags , we are forced to reflect that its visual imagination is breathtaking
frank capra played this story straight . but the 2002 film doesn't really believe in it , and breaks the mood with absurdly inappropriate 'comedy' scenes . 
beneath the uncanny , inevitable and seemingly shrewd facade of movie-biz farce . . . lies a plot cobbled together from largely flat and uncreative moments . 
your appreciation of it will depend on what experiences you bring to it and what associations you choose to make . 
attempts by this ensemble film to impart a message are so heavy-handed that they instead pummel the audience . 
although tender and touching , the movie would have benefited from a little more dramatic tension and some more editing . 
together , tok and o orchestrate a buoyant , darkly funny dance of death . in the process , they demonstrate that there's still a lot of life in hong kong cinema . 
this strenuously unfunny showtime deserves the hook . 
 . . . a trashy little bit of fluff stuffed with enjoyable performances and a bewildering sense of self-importance
an intimate contemplation of two marvelously messy lives . 
a truly moving experience , and a perfect example of how art -- when done right -- can help heal , clarify , and comfort . 
the best that can be said about the work here of scottish director ritchie . . . is that he obviously doesn't have his heart in it . 
begins as a promising meditation on one of america's most durable obsessions but winds up as a slender cinematic stunt . 
a playful iranian parable about openness , particularly the need for people of diverse political perspectives to get along despite their ideological differences . 
returning director rob minkoff . . . and screenwriter bruce joel rubin . . . have done a fine job of updating white's dry wit to a new age . 
to the civilized mind , a movie like ballistic : ecks vs . sever is more of an ordeal than an amusement . 
the sweetest thing leaves a bitter taste . 
one-sided documentary offers simplistic explanations to a very complex situation . . . . stylistically , the movie is a disaster . 
see it now , before the inevitable hollywood remake flattens out all its odd , intriguing wrinkles . 
earnest yet curiously tepid and choppy recycling in which predictability is the only winner . 
deliberately and devotedly constructed , far from heaven is too picture postcard perfect , too neat and new pin-like , too obviously a recreation to resonate . 
so relentlessly wholesome it made me want to swipe something . 
well-meant but unoriginal . 
adams , with four scriptwriters , takes care with the characters , who are so believable that you feel what they feel . 
a well-done film of a self-reflexive , philosophical nature . 
excessive , profane , packed with cartoonish violence and comic-strip characters . 
taken outside the context of the current political climate ( see : terrorists are more evil than ever ! ) , the sum of all fears is simply a well-made and satisfying thriller . 
a subtle and well-crafted ( for the most part ) chiller . 
 ( caine ) proves once again he hasn't lost his touch , bringing off a superb performance in an admittedly middling film . 
fans of behan's work and of irish movies in general will be rewarded by borstal boy . 
should have gone straight to video . it looks like an action movie , but it's so poorly made , on all levels , that it doesn't even qualify as a spoof of such . 
the experience of going to a film festival is a rewarding one ; the experiencing of sampling one through this movie is not . 
what [frei] gives us . . . is a man who uses the damage of war -- far more often than the warfare itself -- to create the kind of art shots that fill gallery shows . 
smith's approach is never to tease , except gently and in that way that makes us consider our own eccentricities and how they are expressed through our homes . 
every note rings false . 
a selection of scenes in search of a movie . 
a movie that will surely be profane , politically charged music to the ears of cho's fans . 
though the film is well-intentioned , one could rent the original and get the same love story and parable . 
after several scenes of this tacky nonsense , you'll be wistful for the testosterone-charged wizardry of jerry bruckheimer productions , especially because half past dead is like the rock on a wal-mart budget . 
[a] soulless , stupid sequel . . . 
this is a particularly toxic little bonbon , palatable to only a chosen and very jaundiced few . 
nonsensical , dull " cyber-horror " flick is a grim , hollow exercise in flat scares and bad acting . 
guilty of the worst sin of attributable to a movie like this : it's not scary in the slightest . 
it's a 100-year old mystery that is constantly being interrupted by elizabeth hurley in a bathing suit . 
the dramatic crisis doesn't always succeed in its quest to be taken seriously , but huppert's volatile performance makes for a riveting movie experience . 
the elements were all there but lack of a pyschological center knocks it flat . 
veterans of the dating wars will smirk uneasily at the film's nightmare versions of everyday sex-in-the-city misadventures . 
mr . wollter and ms . seldhal give strong and convincing performances , but neither reaches into the deepest recesses of the character to unearth the quaking essence of passion , grief and fear . 
there is a strong directorial stamp on every frame of this stylish film that is able to visualize schizophrenia but is still confident enough to step back and look at the sick character with a sane eye . 
outside of burger's desire to make some kind of film , it's really unclear why this project was undertaken
it's funny , as the old saying goes , because it's true . 
 . . . will always be remembered for the 9-11 terrorist attacks . after seeing the film , i can tell you that there's no other reason why anyone should bother remembering it . 
the script feels as if it started to explore the obvious voyeuristic potential of 'hypertime' but then backed off when the producers saw the grosses for spy kids . 
there's really only one good idea in this movie , but the director runs with it and presents it with an unforgettable visual panache . 
the movie is a mess from start to finish . 
this is a movie that starts out like heathers , then becomes bring it on , then becomes unwatchable . 
a bilingual charmer , just like the woman who inspired it
it's solid and affecting and exactly as thought-provoking as it should be . 
what full frontal lacks in thematic coherence it largely makes up for as loosey-goosey , experimental entertainment . still , i'm not quite sure what the point is�
anyone who gets chills from movies with giant plot holes will find plenty to shake and shiver about in 'the ring . '
a wild ride with eight boarders from venice beach that was a deserved co-winner of the audience award for documentaries at the sundance film festival . 
bravo for history rewritten , and for the uncompromising knowledge that the highest power of all is the power of love . 
 . . . instead go rent " shakes the clown " , a much funnier film with a similar theme and an equally great robin williams performance . 
the film will appeal to discovery channel fans and will surely widen the perspective of those of us who see the continent through rose-colored glasses . 
 . . . the tale of her passionate , tumultuous affair with musset unfolds as sand's masculine persona , with its love of life and beauty , takes form . 
in a strange way , egoyan has done too much . he's worked too hard on this movie . 
on the bright side , it contains jesse ventura's best work since the xfl . 
it all comes down to whether you can tolerate leon barlow . i can't . 
the usual movie rah-rah , pleasantly and predictably delivered in low-key style by director michael apted and writer tom stoppard . 
the film's plot may be shallow , but you've never seen the deep like you see it in these harrowing surf shots . 
a dream cast of solid female talent who build a seamless ensemble . there isn't a weak or careless performance amongst them . 
based on a david leavitt story , the film shares that writer's usual blend of observant cleverness , too-facile coincidence and slightly noxious preciousness . 
 . . . although this idea is " new " the results are tired . 
largely , this is a movie that also does it by the numbers . 
the movie stays afloat thanks to its hallucinatory production design . 
more timely than its director could ever have dreamed , this quietly lyrical tale probes the ambiguous welcome extended by iran to the afghani refugees who streamed across its borders , desperate for work and food . 
instead of hitting the audience over the head with a moral , schrader relies on subtle ironies and visual devices to convey point of view . 
you may feel compelled to watch the film twice or pick up a book on the subject . 
maryam is more timely now than ever . 
the vivid lead performances sustain interest and empathy , but the journey is far more interesting than the final destination . 
nothing more than a stifling morality tale dressed up in peekaboo clothing . 
whenever its story isn't bogged down by idiocy involving the cia and a lost u . s . satellite , hunter -- starring irwin and his american wife/colleague , terri -- is a movie children should enjoy . 
despite suffering a sense-of-humour failure , the man who wrote rocky does not deserve to go down with a ship as leaky as this . 
the hours makes you examine your own life in much the same way its characters do , and the experience is profound . the hours is what movies are supposed to be . . . 
 . . . turns so unforgivably trite in its last 10 minutes that anyone without a fortified sweet tooth will likely go into sugar shock . 
care deftly captures the wonder and menace of growing up , but he never really embraces the joy of fuhrman's destructive escapism or the grace-in-rebellion found by his characters . 
blue crush is as predictable as the tides . . . . the movie feels stitched together from stock situations and characters from other movies . 
a frustrating yet deeply watchable melodrama that makes you think it's a tougher picture than it is . 
it's fun , but a psychological mess , with austin powers bumping his head on the way out of the closet . 
steven soderbergh's digital video experiment is a clever and cutting , quick and dirty look at modern living and movie life . 
i'm not generally a fan of vegetables but this batch is pretty cute . 
the film is itself a sort of cinematic high crime , one that brings military courtroom dramas down very , very low . 
this new movie version of the alexandre dumas classic is the stuff of high romance , brought off with considerable wit . 
too intensely focused on the travails of being hal hartley to function as pastiche , no such thing is hartley's least accessible screed yet . 
a heroic tale of persistence that is sure to win viewers' hearts . 
it's probably worth catching solely on its visual merits . if only it had the story to match . 
daughter from danang is a film that should be seen by all , especially those who aren't aware of , or have forgotten about the unmentioned victims of war . 
just what makes us happy , anyway ? 
not as distinctive or even as humorous as its needs to be to stand out , but it has clearly been made with affection and care . 
outer-space buffs might love this film , but others will find its pleasures intermittent . 
the camera soars above the globe in dazzling panoramic shots that make the most of the large-screen format , before swooping down on a string of exotic locales , scooping the whole world up in a joyous communal festival of rhythm . 
it's another stale , kill-by-numbers flick , complete with blade-thin characters and terrible , pun-laden dialogue . 
reggio's continual visual barrage is absorbing as well as thought-provoking . 
me no lika da accents so good , but i thoroughly enjoyed the love story . scott baio is turning in some delightful work on indie projects . 
both a successful adaptation and an enjoyable film in its own right . 
boasting some of the most poorly staged and lit action in memory , impostor is as close as you can get to an imitation movie . 
offers absolutely nothing i hadn't already seen . 
the milieu is wholly unconvincing . . . and the histrionics reach a truly annoying pitch . 
malone does have a gift for generating nightmarish images that will be hard to burn out of your brain . but the movie's narrative hook is way too muddled to be an effectively chilling guilty pleasure . 
this re-do is so dumb and so exploitative in its violence that , ironically , it becomes everything that the rather clumsy original was railing against . 
initial strangeness inexorably gives way to rote sentimentality and mystical tenderness becomes narrative expedience . 
campanella's competent direction and his excellent cast overcome the obstacles of a predictable outcome and a screenplay that glosses over rafael's evolution . 
intelligent , caustic take on a great writer and dubious human being . 
 . . . fifty minutes of tedious adolescent melodramatics followed by thirty-five minutes of inflated nonsense . 
the film is about the relationships rather than about the outcome . and it sees those relationships , including that between the son and his wife , and the wife and the father , and between the two brothers , with incredible subtlety and acumen . 
smith finds amusing juxtapositions that justify his exercise . 
the work of an exhausted , desiccated talent who can't get out of his own way . 
you might not buy the ideas . but you'll definitely want the t-shirt . 
an occasionally interesting but mostly repetitive look at a slice of counterculture that might be best forgotten . 
this charming but slight tale has warmth , wit and interesting characters compassionately portrayed . 
you cannot guess why the cast and crew didn't sign a pact to burn the negative and the script and pretend the whole thing never existed . 
would that greengrass had gone a tad less for grit and a lot more for intelligibility . 
the actors are so terrific at conveying their young angst , we do indeed feel for them . 
like its script , which nurses plot holes gaping enough to pilot an entire olympic swim team through , the characters in swimfan seem motivated by nothing short of dull , brain-deadening hangover . 
in the end , there isn't much to it . 
on its icy face , the new film is a subzero version of monsters , inc . , without the latter's imagination , visual charm or texture . 
the path ice age follows most closely , though , is the one established by warner bros . giant chuck jones , who died a matter of weeks before the movie's release . 
a confluence of kiddie entertainment , sophisticated wit and symbolic graphic design . 
jeffrey tambor's performance as the intelligent jazz-playing exterminator is oscar-worthy . 
there are some laughs in this movie , but williams' anarchy gets tiresome , the satire is weak . 
perfectly pitched between comedy and tragedy , hope and despair , about schmidt instead comes far closer than many movies to expressing the way many of us live -- someplace between consuming self-absorption and insistently demanding otherness . 
[taymor] utilizes the idea of making kahlo's art a living , breathing part of the movie , often catapulting the artist into her own work . this isn't a new idea . it's been done before but never so vividly or with so much passion . 
aside from showing us in explicit detail how difficult it is to win over the two-drink-minimum crowd , there's little to be learned from watching 'comedian'
there's not a comedic moment in this romantic comedy . 
both damning and damned compelling . 
the irwins emerge unscathed , but the fictional footage is unconvincing and criminally badly acted . 
it's pretentious in a way that verges on the amateurish . 
when your leading ladies are a couple of screen-eating dominatrixes like goldie hawn and susan sarandon at their raunchy best , even hokum goes down easily . 
reminiscent of alfred hitchcock's thrillers , most of the scary parts in 'signs' occur while waiting for things to happen . 
a fascinating documentary that provides a rounded and revealing overview of this ancient holistic healing system
this ill-conceived and expensive project winds up looking like a bunch of talented thesps slumming it . 
the characters are based on stock clich�s , and the attempt to complicate the story only defies credibility . 
with more character development this might have been an eerie thriller ; with better payoffs , it could have been a thinking man's monster movie . 
somewhere inside the mess that is world traveler , there is a mediocre movie trying to get out . 
a portrait of an artist . 
is not so much a work of entertainment as it is a unique , well-crafted psychological study of grief . 
medem may have disrobed most of the cast , leaving their bodies exposed , but the plot remains as guarded as a virgin with a chastity belt . that's why sex and lucia is so alluring . 
even if it is generally amusing from time to time , i spy has all the same problems the majority of action comedies have . 
with a cast that includes some of the top actors working in independent film , lovely & amazing involves us because it is so incisive , so bleakly amusing about how we go about our lives . 
the story itself it mostly told through on-camera interviews with several survivors , whose riveting memories are rendered with such clarity that it's as if it all happened only yesterday . 
efteriades gives the neighborhood -- scenery , vibe and all -- the cinematic equivalent of a big , tender hug . 
the lady and the duke is a smart , romantic drama that dares to depict the french revolution from the aristocrats' perspective . 
the director knows how to apply textural gloss , but his portrait of sex-as-war is strictly sitcom . 
a stunning piece of visual poetry that will , hopefully , be remembered as one of the most important stories to be told in australia's film history . 
romanek keeps adding flourishes -- artsy fantasy sequences -- that simply feel wrong . they cheapen the overall effect . 
kirshner and monroe seem to be in a contest to see who can out-bad-act the other . ( kirshner wins , but it's close . ) 
with each of her three protagonists , miller eloquently captures the moment when a woman's life , out of a deep-seated , emotional need , is about to turn onto a different path . 
neither funny nor suspenseful nor particularly well-drawn . 
this 90-minute dud could pass for mike tyson's e ! true hollywood story . 
real women may have many agendas , but it also will win you over , in a big way . 
farrell . . . thankfully manages to outshine the role and successfully plays the foil to willis's world-weary colonel . 
the heart of the film is a touching reflection on aging , suffering and the prospect of death . 
rollerball is as bad as you think , and worse than you can imagine . 
this ludicrous film is predictable at every turn . 
like its parade of predecessors , this halloween is a gory slash-fest . it can't escape its past , and it doesn't want to . 
not as well-written as sexy beast , not as gloriously flippant as lock , stock and two smoking barrels , but stylish and moody and exceptionally well-acted . 
a return to pure disney magic and is enjoyable family fare . 
b�art and berling are both superb , while huppert . . . is magnificent . 
full frontal is the antidote for soderbergh fans who think he's gone too commercial since his two oscar nominated films in 2000
conforms itself with creating a game of 'who's who' . . . where the characters' moves are often more predictable than their consequences . 
you wouldn't call the good girl a date movie ( an anti-date movie is more like it ) , but when it's good , it's good and horrid . 
an absurdist spider web . 
it's really yet another anemic and formulaic lethal weapon-derived buddy-cop movie , trying to pass off its lack of imagination as hip knowingness . 
a keep-'em-guessing plot and an affectionate take on its screwed-up characters . 
this time kaufman's imagination has failed him . 
a science-fiction pastiche so lacking in originality that if you stripped away its inspirations there would be precious little left . 
there's nothing interesting in unfaithful whatsoever . 
this is the case of a pregnant premise being wasted by a script that takes few chances and manages to insult the intelligence of everyone in the audience . 
one of the more irritating cartoons you will see this , or any , year . 
windtalkers is shapelessly gratifying , the kind of movie that invites you to pick apart its faults even as you have to admit that somehow it hit you where you live . 
you expect more from director michael apted ( enigma ) and screenwriter nicholas kazan ( reversal of fortune ) than this cliche pileup . 
it's just disappointingly superficial -- a movie that has all the elements necessary to be a fascinating , involving character study , but never does more than scratch the surface . 
the gorgeously elaborate continuation of " the lord of the rings " trilogy is so huge that a column of words cannot adequately describe co-writer/director peter jackson's expanded vision of j . r . r . tolkien's middle-earth . 
if hill isn't quite his generation's don siegel ( or robert aldrich ) , it's because there's no discernible feeling beneath the chest hair ; it's all bluster and clich� . 
adam sandler's eight crazy nights grows on you -- like a rash . 
neither parker nor donovan is a typical romantic lead , but they bring a fresh , quirky charm to the formula . 
extremely well acted by the four primary actors , this is a seriously intended movie that is not easily forgotten . 
a sequel that's much too big for its britches . 
less funny than it should be and less funny than it thinks it is . 
due to some script weaknesses and the casting of the director's brother , the film trails off into inconsequentiality . 
it is a likable story , told with competence . 
diane lane's sophisticated performance can't rescue adrian lyne's unfaithful from its sleazy moralizing . 
ali's graduation from little screen to big is far less painful than his opening scene encounter with an over-amorous terrier . 
a gratingly unfunny groaner littered with zero-dimensional , unlikable characters and hackneyed , threadbare comic setups . 
as improbable as this premise may seem , abbass's understated , shining performance offers us the sense that on some elemental level , lilia deeply wants to break free of her old life . 
a cruelly funny twist on teen comedy packed with inventive cinematic tricks and an ironically killer soundtrack
pryor lite , with half the demons , half the daring , much less talent , many fewer laughs . 
an overstylized , pur�ed m�lange of sex , psychology , drugs and philosophy . sometimes entertaining , sometimes indulgent -- but never less than pure wankery . 
feel bad for king , who's honestly trying , and schwartzman , who's shot himself in the foot . 
twist open the ouzo ! it's time to let your hair down � greek style . a vibrant whirlwind of love , family and all that goes with it , my big fat greek wedding is a non-stop funny feast of warmth , colour and cringe . 
a depraved , incoherent , instantly disposable piece of hackery . 
it tells its story in a flat manner and leaves you with the impression that you should have gotten more out of it than you did . 
for 95 often hilarious minutes , [cho] riffs on the diciness of colonics , on straight versus gay personal ads , on how men would act if they had periods , and on the perils of a certain outr� sexual practice . 
claude miller airs out a tight plot with an easy pace and a focus on character drama over crime-film complications . 
overly long and worshipful bio-doc . 
it's one heck of a character study -- not of hearst or davies but of the unique relationship between them . 
the cast is phenomenal , especially the women . 
remains a solid , if somewhat heavy-handed , account of the near-disaster . . . done up by howard with a steady , if not very imaginative , hand . 
director yu seems far more interested in gross-out humor than in showing us well-thought stunts or a car chase that we haven't seen 10 , 000 times . 
characterisation has been sacrificed for the sake of spectacle . 
the story is bogus and its characters tissue-thin . 
the volatile dynamics of female friendship is the subject of this unhurried , low-key film that is so off-hollywood that it seems positively french in its rhythms and resonance . 
what could have been a neat little story about believing in yourself is swamped by heavy-handed melodrama . 
an odd , haphazard , and inconsequential romantic comedy . 
has a lot of the virtues of eastwood at his best . 
it pulls the rug out from under you , just when you're ready to hate one character , or really sympathize with another character , something happens to send you off in different direction . 
eric schweig and graham greene both exude an air of dignity that's perfect for the proud warrior that still lingers in the souls of these characters . 
it is too bad that this likable movie isn't more accomplished . the actors try hard but come off too amateurish and awkward . 
just how these families interact may surprise you . 
one of the smarter offerings the horror genre has produced in recent memory , even if it's far tamer than advertised . 
fans of the animated wildlife adventure show will be in warthog heaven ; others need not necessarily apply . 
our culture is headed down the toilet with the ferocity of a frozen burrito after an all-night tequila bender � and i know this because i've seen 'jackass : the movie . '
a well paced and satisfying little drama that deserved better than a �direct-to-video' release . 
i didn't find much fascination in the swinging . what they're doing is a matter of plumbing arrangements and mind games , of no erotic or sensuous charge . but that they are doing it is thought-provoking . 
there's no denying that burns is a filmmaker with a bright future ahead of him . 
the film is a verbal duel between two gifted performers . 
the movie is our story as much as it is schmidt's , no matter if it's viewed as a self-reflection or cautionary tale . 
[director] o'fallon manages to put some lovely pictures up on the big screen , but his skill at telling a story -- he also contributed to the screenplay -- falls short . 
the reason we keep seeing the same movie with roughly the same people every year is because so many of us keep going and then , out of embarrassment or stupidity , not warning anyone . 
trite , banal , cliched , mostly inoffensive . 
the movie is full of fine performances , led by josef bierbichler as brecht and monica bleibtreu as helene weigel , his wife . 
this picture is murder by numbers , and as easy to be bored by as your abc's , despite a few whopping shootouts . 
a negligible british comedy . 
none of his actors stand out , but that's less of a problem here than it would be in another film : characterization matters less than atmosphere . 
the filmmakers wisely decided to let crocodile hunter steve irwin do what he does best , and fashion a story around him . 
day is not a great bond movie , but it is a good bond movie , which still makes it much better than your typical bond knock-offs . 
'si bien no logra desarrollarse como un gran drama , tampoco es tan superficial como muchas cintas que pecan de pretenciosas y que resultan totalmente banales . '
it's of the quality of a lesser harrison ford movie - six days , seven nights , maybe , or that dreadful sabrina remake . 
what starts off as a satisfying kids flck becomes increasingly implausible as it races through contrived plot points . 
an uneven look into a grim future that doesn't come close to the level of intelligence and visual splendour that can be seen in other films based on philip k . dick stories . 
bad company has one of the most moronic screenplays of the year , full of holes that will be obvious even to those who aren't looking for them . 
a much more successful translation than its most famous previous film adaptation , writer-director anthony friedman's similarly updated 1970 british production . 
this is surely one of the most frantic , virulent and foul-natured christmas season pics ever delivered by a hollywood studio . 
whenever you think you've seen the end of the movie , we cut to a new scene , which also appears to be the end . but , no , we get another scene , and then another . you begin to long for the end credits as the desert does for rain . 
has something to say . . . but it is a statement and issue worthy of a much more thoughtfulness and insight than a melodramatic and wholly predictable thriller . 
a loud , witless mess that has none of the charm and little of the intrigue from the tv series . 
unfortunately , it appears that [jackie] chan's us influence is starting to show in his hong kong films . 
the story , touching though it is , does not quite have enough emotional resonance or variety of incident to sustain a feature , and even at 85 minutes it feels a bit long . 
for the future , one hopes mr . plympton will find room for one more member of his little band , a professional screenwriter . 
bears about as much resemblance to the experiences of most battered women as spider-man does to the experiences of most teenagers . 
it's a wise and powerful tale of race and culture forcefully told , with superb performances throughout . 
the film's needlessly opaque intro takes its doe-eyed crudup out of pre-9/11 new york and onto a cross-country road trip of the homeric kind . 
 . . . for all its social and political potential , state property doesn't end up being very inspiring or insightful . 
eh . 
smothered by its own solemnity . 
measured against practically any like-themed film other than its oscar-sweeping franchise predecessor the silence of the lambs , red dragon rates as an exceptional thriller . 
phoned-in business as usual . 
 in the end , white oleander isn't an adaptation of a novel . it's a flashy , star-splashed reduction . 
it's fun , wispy , wise and surprisingly inoffensive for a film about a teen in love with his stepmom . 
the film , like jimmy's routines , could use a few good laughs . 
the film tunes into a grief that could lead a man across centuries . 
bloody sunday has the grace to call for prevention rather than to place blame , making it one of the best war movies ever made . it's a movie that accomplishes so much that one viewing can't possibly be enough . 
this sort of cute and cloying material is far from zhang's forte and it shows . 
a mawkish , implausible platonic romance that makes chaplin's city lights seem dispassionate by comparison . 
bears is even worse than i imagined a movie ever could be . 
unfolds in a series of achronological vignettes whose cumulative effect is chilling . 
the parts are better than the whole ( bizarre , funny , tragic - like love in new york ) . 
this is junk food cinema at its greasiest . 
exactly what it claims to be -- a simple diversion for the kids . 
a stirring road movie . 
it's no lie -- big fat liar is a real charmer . 
you should pay nine bucks for this : because you can hear about suffering afghan refugees on the news and still be unaffected . dramas like this make it human . 
i hated every minute of it . 
funny and also heartwarming without stooping to gooeyness . 
sometimes charming , sometimes infuriating , this argentinean 'dramedy' succeeds mainly on the shoulders of its actors . 
a simple , but gritty and well-acted ensemble drama that encompasses a potent metaphor for a country still dealing with its fascist past . 
makes 98 minutes feel like three hours . 
for movie lovers as well as opera lovers , tosca is a real treat . 
the draw [for " big bad love " ] is a solid performance by arliss howard . 
it doesn't take a rocket scientist to figure out that this is a mormon family movie , and a sappy , preachy one at that . 
until its final minutes this is a perceptive study of two families in crisis -- and of two girls whose friendship is severely tested by bad luck and their own immaturity . 
'in this poor remake of such a well loved classic , parker exposes the limitations of his skill and the basic flaws in his vision . '
most of the storylines feel like time fillers between surf shots . the movie isn't horrible , but you can see mediocre cresting on the next wave . 
director barry skolnick and his screenwriters glibly tick off every point of " the longest yard " playbook like a checklist . 
well-shot but badly written tale set in a future ravaged by dragons . 
there's not a single jump-in-your-seat moment and believe it or not , jason actually takes a backseat in his own film to special effects . 
a very stylish but ultimately extremely silly tale . . . a slick piece of nonsense but nothing more . 
boasts a handful of virtuosic set pieces and offers a fair amount of trashy , kinky fun . 
it ultimately stands forth as an important chronicle of the abuses of one of latin america's most oppressive regimes . 
even accepting this in the right frame of mind can only provide it with so much leniency . 
 . . . watching this film nearly provoked me to take my own life . and if the hours wins 'best picture' i just might . 
light , cute and forgettable . 
[less a movie than] an appalling , odoriferous thing . . . so rotten in almost every single facet of production that you'll want to crawl up your own * * * in embarrassment . 
happily , some things are immune to the folly of changing taste and attitude . for proof of that on the cinematic front , look no further than this 20th anniversary edition of the film that spielberg calls , retrospectively , his most personal work yet . 
the plot meanders from gripping to plodding and back . 
watstein handily directs and edits around his screenplay's sappier elements . . . and sustains off the hook's buildup with remarkable assuredness for a first-timer . 
don't judge this one too soon - it's a dark , gritty story but it takes off in totally unexpected directions and keeps on going . 
schnitzler's film has a great hook , some clever bits and well-drawn , if standard issue , characters , but is still only partly satisfying . 
a terrible adaptation of a play that only ever walked the delicate tightrope between farcical and loathsome . in the wrong hands , i . e . peploe's , it's simply unbearable
zhang yimou delivers warm , genuine characters who lie not through dishonesty , but because they genuinely believe it's the only way to bring happiness to their loved ones . 
it sticks rigidly to the paradigm , rarely permitting its characters more than two obvious dimensions and repeatedly placing them in contrived , well-worn situations . 
 " its successes are also tempered with elements which prove the direct antithesis of what it gets right . " 
 . . . takes the beauty of baseball and melds it with a story that could touch anyone regardless of their familiarity with the sport
flaunts its quirky excesses like a new year's eve drunk sporting a paper party hat . 
wow . i have not been this disappointed by a movie in a long time . 
swiftly deteriorates into a terribly obvious melodrama and rough-hewn vanity project for lead actress andie macdowell . 
a gem of a romantic crime comedy that turns out to be clever , amusing and unpredictable . 
this is a fragmented film , once a good idea that was followed by the bad idea to turn it into a movie . 
a gem , captured in the unhurried , low-key style favored by many directors of the iranian new wave . 
the holes in this film remain agape -- holes punched through by an inconsistent , meandering , and sometimes dry plot . 
a series of immaculately composed shots of patch adams quietly freaking out does not make for much of a movie . 
there has to be a few advantages to never growing old . like being able to hit on a 15-year old when you're over 100 . 
charming and funny ( but ultimately silly ) movie . 
offers that rare combination of entertainment and education . 
turns a potentially interesting idea into an excruciating film school experience that plays better only for the film's publicists or for people who take as many drugs as the film's characters
a thoughtful , moving piece that faces difficult issues with honesty and beauty . 
with its lackadaisical plotting and mindless action , all about the benjamins evokes the bottom tier of blaxploitation flicks from the 1970s . 
an impenetrable and insufferable ball of pseudo-philosophic twaddle . 
kosminsky . . . puts enough salt into the wounds of the tortured and self-conscious material to make it sting . 
toward the end sum of all fears morphs into a mundane '70s disaster flick . 
it's a thin notion , repetitively stretched out to feature length , awash in self-consciously flashy camera effects , droning house music and flat , flat dialogue . 
what soured me on the santa clause 2 was that santa bumps up against 21st century reality so hard , it's icky . 
despite a quieter middle section , involving aragorn's dreams of arwen , this is even better than the fellowship . there are scenes of cinematic perfection that steal your heart away . 
helmer hudlin tries to make a hip comedy , but his dependence on slapstick defeats the possibility of creating a more darkly edged tome . 
all the actors are good in pauline & paulette but van der groen , described as 'belgium's national treasure , ' is especially terrific as pauline . 
a candid and often fascinating documentary about a pentecostal church in dallas that assembles an elaborate haunted house each year to scare teenagers into attending services . 
when the casting call for this movie went out , it must have read 'seeking anyone with acting ambition but no sense of pride or shame . '
the emperor's club is one of those films that possesses all the good intentions in the world , but . . . 
filmmakers who can deftly change moods are treasures and even marvels . so , too , is this comedy about mild culture clashing in today's new delhi . 
