# Supplementary material for: Analysis of the mixed teaching of college physical education based on the health big data and blockchain technology
Source: PeerJ Comput Sci. 2023 Jan 20;9:e1206. doi: 10.7717/peerj-cs.1206 (PMC10280178; doi:10.7717/peerj-cs.1206)
Supplement: Supplemental Information 3 [file peerj-cs-09-1206-s003.zip › ╩2╛▌╝»╝░┤·┬δ-╣1⁄2╣▓╜í┐╡┤≤╩2╛▌╟°┐Θ┴┤╘┌╕▀╨ú╠σ╙2╗∞║╧╜╠╤o╓╨╡─╙a╙├╤╨╛┐/Self-att/sublayers.py]

import torch
import torch.nn as nn
import torch.nn.init as init

from transformer.modules import Linear
from transformer.modules import ScaledDotProductAttention
from transformer.modules import LayerNormalization


class _MultiHeadAttention(nn.Module):
    def __init__(self, d_k, d_v, d_model, n_heads, dropout):
        super(_MultiHeadAttention, self).__init__()
        self.d_k = d_k
        self.d_v = d_v
        self.d_model = d_model
        self.n_heads = n_heads

        self.w_q = Linear([d_model, d_k * n_heads])
        self.w_k = Linear([d_model, d_k * n_heads])
        self.w_v = Linear([d_model, d_v * n_heads])

        self.attention = ScaledDotProductAttention(d_k, dropout)

    def forward(self, q, k, v, attn_mask):
        # q: [b_size x len_q x d_model]
        # k: [b_size x len_k x d_model]
        # v: [b_size x len_k x d_model]
        b_size = q.size(0)

        # q_s: [b_size x n_heads x len_q x d_k]
        # k_s: [b_size x n_heads x len_k x d_k]
        # v_s: [b_size x n_heads x len_k x d_v]
        q_s = self.w_q(q).view(b_size, -1, self.n_heads, self.d_k).transpose(1, 2)
        k_s = self.w_k(k).view(b_size, -1, self.n_heads, self.d_k).transpose(1, 2)
        v_s = self.w_v(v).view(b_size, -1, self.n_heads, self.d_v).transpose(1, 2)

        if attn_mask:  # attn_mask: [b_size x len_q x len_k]
            attn_mask = attn_mask.unsqueeze(1).repeat(1, self.n_heads, 1, 1)
        # context: [b_size x n_heads x len_q x d_v], attn: [b_size x n_heads x len_q x len_k]
        context, attn = self.attention(q_s, k_s, v_s, attn_mask=attn_mask)
        # context: [b_size x len_q x n_heads * d_v]
        context = context.transpose(1, 2).contiguous().view(b_size, -1, self.n_heads * self.d_v)

        # return the context and attention weights
        return context, attn


class MultiHeadAttention(nn.Module):
    def __init__(self, d_k, d_v, d_model, n_heads, dropout):
        super(MultiHeadAttention, self).__init__()
        self.n_heads = n_heads
        self.multihead_attn = _MultiHeadAttention(d_k, d_v, d_model, n_heads, dropout)
        self.proj = Linear(n_heads * d_v, d_model)
        self.dropout = nn.Dropout(dropout)
        self.layer_norm = LayerNormalization(d_model)

    def forward(self, q, k, v, attn_mask):
        # q: [b_size x len_q x d_model]
        # k: [b_size x len_k x d_model]
        # v: [b_size x len_v x d_model] note (len_k == len_v)
        residual = q
        # context: a tensor of shape [b_size x len_q x n_heads * d_v]
        context, attn = self.multihead_attn(q, k, v, attn_mask=attn_mask)

        # project back to the residual size, outputs: [b_size x len_q x d_model]
        output = self.dropout(self.proj(context))
        return self.layer_norm(residual + output), attn


class MultiBranchAttention(nn.Module):
    def __init__(self, d_k, d_v, d_model, d_ff, n_branches, dropout):
        super(MultiBranchAttention, self).__init__()
        self.d_k = d_k
        self.d_v = d_v
        self.d_model = d_model
        self.d_ff = d_ff
        self.n_branches = n_branches

        self.multihead_attn = _MultiHeadAttention(d_k, d_v, d_model, n_branches, dropout)
        # additional parameters for BranchedAttention
        self.w_o = nn.ModuleList([Linear(d_v, d_model) for _ in range(n_branches)])
        self.w_kp = torch.rand(n_branches)
        self.w_kp = nn.Parameter(self.w_kp/self.w_kp.sum())
        self.w_a = torch.rand(n_branches)
        self.w_a = nn.Parameter(self.w_a/self.w_a.sum())

        self.pos_ffn = nn.ModuleList([
            PoswiseFeedForwardNet(d_model, d_ff//n_branches, dropout) for _ in range(n_branches)])
        self.dropout = nn.Dropout(dropout)
        self.layer_norm = LayerNormalization(d_model)

        init.xavier_normal(self.w_o)

    def forward(self, q, k, v, attn_mask):
        # q: [b_size x len_q x d_model]
        # k: [b_size x len_k x d_model]
        # v: [b_size x len_v x d_model] note (len_k == len_v)
        residual = q

        # context: a tensor of shape [b_size x len_q x n_branches * d_v]
        context, attn = self.multih_attn(q, k, v, attn_mask=attn_mask)

        # context: a list of tensors of shape [b_size x len_q x d_v] len: n_branches
        context = context.split(self.d_v, dim=-1)

        # outputs: a list of tensors of shape [b_size x len_q x d_model] len: n_branches
        outputs = [self.w_o[i](context[i]) for i in range(self.n_branches)]
        outputs = [kappa * output for kappa, output in zip(self.w_kp, outputs)]
        outputs = [pos_ffn(output) for pos_ffn, output in zip(self.pos_ffn, outputs)]
        outputs = [alpha * output for alpha, output in zip(self.w_a, outputs)]

        # output: [b_size x len_q x d_model]
        output = self.dropout(torch.stack(outputs).sum(dim=0))
        return self.layer_norm(residual + output), attn


class PoswiseFeedForwardNet(nn.Module):
    def __init__(self, d_model, d_ff, dropout=0.1):
        super(PoswiseFeedForwardNet, self).__init__()
        self.relu = nn.ReLU()
        self.conv1 = nn.Conv1d(in_channels=d_model, out_channels=d_ff, kernel_size=1)
        self.conv2 = nn.Conv1d(in_channels=d_ff, out_channels=d_model, kernel_size=1)
        self.dropout = nn.Dropout(dropout)
        self.layer_norm = LayerNormalization(d_model)

    def forward(self, inputs):
        # inputs: [b_size x len_q x d_model]
        residual = inputs
        output = self.relu(self.conv1(inputs.transpose(1, 2)))

        # outputs: [b_size x len_q x d_model]
        output = self.conv2(output).transpose(1, 2)
        output = self.dropout(output)

        return self.layer_norm(residual + output)
