# Supplementary material for: Analysis of the mixed teaching of college physical education based on the health big data and blockchain technology
Source: PeerJ Comput Sci. 2023 Jan 20;9:e1206. doi: 10.7717/peerj-cs.1206 (PMC10280178; doi:10.7717/peerj-cs.1206)
Supplement: Supplemental Information 3 [file peerj-cs-09-1206-s003.zip › ╩2╛▌╝»╝░┤·┬δ-╣1⁄2╣▓╜í┐╡┤≤╩2╛▌╟°┐Θ┴┤╘┌╕▀╨ú╠σ╙2╗∞║╧╜╠╤o╓╨╡─╙a╙├╤╨╛┐/bilstm-net/blstm.py]

#!/usr/bin/env python
# coding:utf8

import torch
import torch.nn as nn
import torch.nn.functional as F
from torch.autograd import Variable

torch.manual_seed(123456)


class BLSTM(nn.Module):
    """
        Implementation of BLSTM Concatenation for sentiment classification task
    """

    def __init__(self, embeddings, input_dim, hidden_dim, num_layers, output_dim, max_len=40, dropout=0.5):
        super(BLSTM, self).__init__()

        self.emb = nn.Embedding(num_embeddings=embeddings.size(0),
                                embedding_dim=embeddings.size(1),
                                padding_idx=0)
        self.emb.weight = nn.Parameter(embeddings)

        self.input_dim = input_dim
        self.hidden_dim = hidden_dim
        self.output_dim = output_dim

        # sen encoder
        self.sen_len = max_len
        self.sen_rnn = nn.LSTM(input_size=input_dim,
                               hidden_size=hidden_dim,
                               num_layers=num_layers,
                               dropout=dropout,
                               batch_first=True,
                               bidirectional=True)

        self.output = nn.Linear(2 * self.hidden_dim, output_dim)

    def bi_fetch(self, rnn_outs, seq_lengths, batch_size, max_len):
        rnn_outs = rnn_outs.view(batch_size, max_len, 2, -1)

        # (batch_size, max_len, 1, -1)
        fw_out = torch.index_select(rnn_outs, 2, Variable(torch.LongTensor([0])).cuda())
        fw_out = fw_out.view(batch_size * max_len, -1)
        bw_out = torch.index_select(rnn_outs, 2, Variable(torch.LongTensor([1])).cuda())
        bw_out = bw_out.view(batch_size * max_len, -1)

        batch_range = Variable(torch.LongTensor(range(batch_size))).cuda() * max_len
        batch_zeros = Variable(torch.zeros(batch_size).long()).cuda()

        fw_index = batch_range + seq_lengths.view(batch_size) - 1
        fw_out = torch.index_select(fw_out, 0, fw_index)  # (batch_size, hid)

        bw_index = batch_range + batch_zeros
        bw_out = torch.index_select(bw_out, 0, bw_index)

        outs = torch.cat([fw_out, bw_out], dim=1)
        return outs

    def forward(self, sen_batch, sen_lengths, sen_mask_matrix):
        """

        :param sen_batch: (batch, sen_length), tensor for sentence sequence
        :param sen_lengths:
        :param sen_mask_matrix:
        :return:
        """

        ''' Embedding Layer | Padding | Sequence_length 40'''
        sen_batch = self.emb(sen_batch)

        batch_size = len(sen_batch)

        ''' Bi-LSTM Computation '''
        sen_outs, _ = self.sen_rnn(sen_batch.view(batch_size, -1, self.input_dim))
        sen_rnn = sen_outs.contiguous().view(batch_size, -1, 2 * self.hidden_dim)  # (batch, sen_len, 2*hid)

        ''' Fetch the truly last hidden layer of both sides
        '''
        sentence_batch = self.bi_fetch(sen_rnn, sen_lengths, batch_size, self.sen_len)  # (batch_size, 2*hid)

        representation = sentence_batch
        out = self.output(representation)
        out_prob = F.softmax(out.view(batch_size, -1))

        return out_prob
