# Supplementary material for: Analysis of the mixed teaching of college physical education based on the health big data and blockchain technology
Source: PeerJ Comput Sci. 2023 Jan 20;9:e1206. doi: 10.7717/peerj-cs.1206 (PMC10280178; doi:10.7717/peerj-cs.1206)
Supplement: Supplemental Information 3 [file peerj-cs-09-1206-s003.zip › ╩2╛▌╝»╝░┤·┬δ-╣1⁄2╣▓╜í┐╡┤≤╩2╛▌╟°┐Θ┴┤╘┌╕▀╨ú╠σ╙2╗∞║╧╜╠╤o╓╨╡─╙a╙├╤╨╛┐/cnn/generate_class_specific_samples.py]

"""
Created on Thu Oct 26 14:19:44 2017

@author: Utku Ozbulak - github.com/utkuozbulak
"""
import os
import numpy as np

import torch
from torch.optim import SGD
from torchvision import models

from misc_functions import preprocess_image, recreate_image, save_image


class ClassSpecificImageGeneration():
    """
        Produces an image that maximizes a certain class with gradient ascent
    """
    def __init__(self, model, target_class):
        self.mean = [-0.485, -0.456, -0.406]
        self.std = [1/0.229, 1/0.224, 1/0.225]
        self.model = model
        self.model.eval()
        self.target_class = target_class
        # Generate a random image
        self.created_image = np.uint8(np.random.uniform(0, 255, (224, 224, 3)))
        # Create the folder to export images if not exists
        if not os.path.exists('../generated/class_'+str(self.target_class)):
            os.makedirs('../generated/class_'+str(self.target_class))

    def generate(self, iterations=150):
        """Generates class specific image

        Keyword Arguments:
            iterations {int} -- Total iterations for gradient ascent (default: {150})

        Returns:
            np.ndarray -- Final maximally activated class image
        """
        initial_learning_rate = 6
        for i in range(1, iterations):
            # Process image and return variable
            self.processed_image = preprocess_image(self.created_image, False)

            # Define optimizer for the image
            optimizer = SGD([self.processed_image], lr=initial_learning_rate)
            # Forward
            output = self.model(self.processed_image)
            # Target specific class
            class_loss = -output[0, self.target_class]

            if i % 10 == 0 or i == iterations-1:
                print('Iteration:', str(i), 'Loss',
                      "{0:.2f}".format(class_loss.data.numpy()))
            # Zero grads
            self.model.zero_grad()
            # Backward
            class_loss.backward()
            # Update image
            optimizer.step()
            # Recreate image
            self.created_image = recreate_image(self.processed_image)
            if i % 10 == 0 or i == iterations-1:
                # Save image
                im_path = '../generated/class_'+str(self.target_class)+'/c_'+str(self.target_class)+'_'+'iter_'+str(i)+'.png'
                save_image(self.created_image, im_path)

        return self.processed_image


if __name__ == '__main__':
    target_class = 130  # Flamingo
    pretrained_model = models.alexnet(pretrained=True)
    csig = ClassSpecificImageGeneration(pretrained_model, target_class)
    csig.generate()
