# Supplementary material for: Analysis of the mixed teaching of college physical education based on the health big data and blockchain technology
Source: PeerJ Comput Sci. 2023 Jan 20;9:e1206. doi: 10.7717/peerj-cs.1206 (PMC10280178; doi:10.7717/peerj-cs.1206)
Supplement: Supplemental Information 3 [file peerj-cs-09-1206-s003.zip › ╩2╛▌╝»╝░┤·┬δ-╣1⁄2╣▓╜í┐╡┤≤╩2╛▌╟°┐Θ┴┤╘┌╕▀╨ú╠σ╙2╗∞║╧╜╠╤o╓╨╡─╙a╙├╤╨╛┐/cnn/guided_gradcam.py]

"""
Created on Thu Oct 23 11:27:15 2017

@author: Utku Ozbulak - github.com/utkuozbulak
"""
import numpy as np

from misc_functions import (get_example_params,
                            convert_to_grayscale,
                            save_gradient_images)
from gradcam import GradCam
from guided_backprop import GuidedBackprop


def guided_grad_cam(grad_cam_mask, guided_backprop_mask):
    """
        Guided grad cam is just pointwise multiplication of cam mask and
        guided backprop mask

    Args:
        grad_cam_mask (np_arr): Class activation map mask
        guided_backprop_mask (np_arr):Guided backprop mask
    """
    cam_gb = np.multiply(grad_cam_mask, guided_backprop_mask)
    return cam_gb


if __name__ == '__main__':
    # Get params
    target_example = 0  # Snake
    (original_image, prep_img, target_class, file_name_to_export, pretrained_model) =\
        get_example_params(target_example)

    # Grad cam
    gcv2 = GradCam(pretrained_model, target_layer=11)
    # Generate cam mask
    cam = gcv2.generate_cam(prep_img, target_class)
    print('Grad cam completed')

    # Guided backprop
    GBP = GuidedBackprop(pretrained_model)
    # Get gradients
    guided_grads = GBP.generate_gradients(prep_img, target_class)
    print('Guided backpropagation completed')

    # Guided Grad cam
    cam_gb = guided_grad_cam(cam, guided_grads)
    save_gradient_images(cam_gb, file_name_to_export + '_GGrad_Cam')
    grayscale_cam_gb = convert_to_grayscale(cam_gb)
    save_gradient_images(grayscale_cam_gb, file_name_to_export + '_GGrad_Cam_gray')
    print('Guided grad cam completed')
