# Supplementary material for: Analysis of the mixed teaching of college physical education based on the health big data and blockchain technology
Source: PeerJ Comput Sci. 2023 Jan 20;9:e1206. doi: 10.7717/peerj-cs.1206 (PMC10280178; doi:10.7717/peerj-cs.1206)
Supplement: Supplemental Information 3 [file peerj-cs-09-1206-s003.zip › ╩2╛▌╝»╝░┤·┬δ-╣1⁄2╣▓╜í┐╡┤≤╩2╛▌╟°┐Θ┴┤╘┌╕▀╨ú╠σ╙2╗∞║╧╜╠╤o╓╨╡─╙a╙├╤╨╛┐/cnn/smooth_grad.py]

"""
Created on Wed Mar 28 10:12:13 2018

@author: Utku Ozbulak - github.com/utkuozbulak
"""
import numpy as np

from torch.autograd import Variable
import torch

from misc_functions import (get_example_params,
                            convert_to_grayscale,
                            save_gradient_images)
from vanilla_backprop import VanillaBackprop
# from guided_backprop import GuidedBackprop  # To use with guided backprop


def generate_smooth_grad(Backprop, prep_img, target_class, param_n, param_sigma_multiplier):
    """
        Generates smooth gradients of given Backprop type. You can use this with both vanilla
        and guided backprop
    Args:
        Backprop (class): Backprop type
        prep_img (torch Variable): preprocessed image
        target_class (int): target class of imagenet
        param_n (int): Amount of images used to smooth gradient
        param_sigma_multiplier (int): Sigma multiplier when calculating std of noise
    """
    # Generate an empty image/matrix
    smooth_grad = np.zeros(prep_img.size()[1:])

    mean = 0
    sigma = param_sigma_multiplier / (torch.max(prep_img) - torch.min(prep_img)).item()
    for x in range(param_n):
        # Generate noise
        noise = Variable(prep_img.data.new(prep_img.size()).normal_(mean, sigma**2))
        # Add noise to the image
        noisy_img = prep_img + noise
        # Calculate gradients
        vanilla_grads = Backprop.generate_gradients(noisy_img, target_class)
        # Add gradients to smooth_grad
        smooth_grad = smooth_grad + vanilla_grads
    # Average it out
    smooth_grad = smooth_grad / param_n
    return smooth_grad


if __name__ == '__main__':
    # Get params
    target_example = 0  # Snake
    (original_image, prep_img, target_class, file_name_to_export, pretrained_model) =\
        get_example_params(target_example)

    VBP = VanillaBackprop(pretrained_model)
    # GBP = GuidedBackprop(pretrained_model)  # if you want to use GBP dont forget to
    # change the parametre in generate_smooth_grad

    param_n = 50
    param_sigma_multiplier = 4
    smooth_grad = generate_smooth_grad(VBP,  # ^This parameter
                                       prep_img,
                                       target_class,
                                       param_n,
                                       param_sigma_multiplier)

    # Save colored gradients
    save_gradient_images(smooth_grad, file_name_to_export + '_SmoothGrad_color')
    # Convert to grayscale
    grayscale_smooth_grad = convert_to_grayscale(smooth_grad)
    # Save grayscale gradients
    save_gradient_images(grayscale_smooth_grad, file_name_to_export + '_SmoothGrad_gray')
    print('Smooth grad completed')
