# Supplementary material for: Analysis of the mixed teaching of college physical education based on the health big data and blockchain technology
Source: PeerJ Comput Sci. 2023 Jan 20;9:e1206. doi: 10.7717/peerj-cs.1206 (PMC10280178; doi:10.7717/peerj-cs.1206)
Supplement: Supplemental Information 3 [file peerj-cs-09-1206-s003.zip › ╩2╛▌╝»╝░┤·┬δ-╣1⁄2╣▓╜í┐╡┤≤╩2╛▌╟°┐Θ┴┤╘┌╕▀╨ú╠σ╙2╗∞║╧╜╠╤o╓╨╡─╙a╙├╤╨╛┐/cnn/vanilla_backprop.py]

"""
Created on Thu Oct 26 11:19:58 2017

@author: Utku Ozbulak - github.com/utkuozbulak
"""
import torch

from misc_functions import get_example_params, convert_to_grayscale, save_gradient_images


class VanillaBackprop():
    """
        Produces gradients generated with vanilla back propagation from the image
    """
    def __init__(self, model):
        self.model = model
        self.gradients = None
        # Put model in evaluation mode
        self.model.eval()
        # Hook the first layer to get the gradient
        self.hook_layers()

    def hook_layers(self):
        def hook_function(module, grad_in, grad_out):
            self.gradients = grad_in[0]

        # Register hook to the first layer
        first_layer = list(self.model.features._modules.items())[0][1]
        first_layer.register_backward_hook(hook_function)

    def generate_gradients(self, input_image, target_class):
        # Forward
        model_output = self.model(input_image)
        # Zero grads
        self.model.zero_grad()
        # Target for backprop
        one_hot_output = torch.FloatTensor(1, model_output.size()[-1]).zero_()
        one_hot_output[0][target_class] = 1
        # Backward pass
        model_output.backward(gradient=one_hot_output)
        # Convert Pytorch variable to numpy array
        # [0] to get rid of the first channel (1,3,224,224)
        gradients_as_arr = self.gradients.data.numpy()[0]
        return gradients_as_arr


if __name__ == '__main__':
    # Get params
    target_example = 1  # Snake
    (original_image, prep_img, target_class, file_name_to_export, pretrained_model) =\
        get_example_params(target_example)
    # Vanilla backprop
    VBP = VanillaBackprop(pretrained_model)
    # Generate gradients
    vanilla_grads = VBP.generate_gradients(prep_img, target_class)
    # Save colored gradients
    save_gradient_images(vanilla_grads, file_name_to_export + '_Vanilla_BP_color')
    # Convert to grayscale
    grayscale_vanilla_grads = convert_to_grayscale(vanilla_grads)
    # Save grayscale gradients
    save_gradient_images(grayscale_vanilla_grads, file_name_to_export + '_Vanilla_BP_gray')
    print('Vanilla backprop completed')
